# Supplementary material for: CXCL9 associates with experimental neuromyelitis optica spectrum disorder following adoptive transfer of Tfh and Th17 cells
Source: Front Immunol. 2026 May 28;17:1704040. doi: 10.3389/fimmu.2026.1704040 (PMC13253477; doi:10.3389/fimmu.2026.1704040)
Supplement: Supplementary file 2 [file DataSheet2.xlsx]

## Sheet: Index
	Title
Table S1	Differential expressed genes from the comparison between Tfh-transferred and PBS control groups
Table S2	Differential expressed genes from the comparison between Th17-transferred and control groups
Table S3	Differential expressed genes from the comparison between primary astrocytes treated with AQP4-ab and PBS control
Table S4	Enriched biological pathways from the comparison between Tfh-transferred and PBS control groups
Table S5	Enriched cellular components from the comparison between Tfh-transferred and PBS control groups
Table S6	Enriched molecular functions from the comparison between Tfh-transferred and PBS control groups
Table S7	Enriched biological pathways from the comparison between Th17-transferred and control groups
Table S8	Enriched cellular components from the comparison between Th17-transferred and control groups
Table S9	Enriched molecular functions from the comparison between Th17-transferred and control groups
Table S10	Enriched biological pathways from the comparison between primary astrocytes treated with AQP4-ab and PBS control
Table S11	Enriched cellular components from the comparison between primary astrocytes treated with AQP4-ab and PBS control
Table S12	Enriched molecular functions from the comparison between primary astrocytes treated with AQP4-ab and PBS control
Table S13	Enriched KEGG pathways from the comparison between Tfh-transferred and control groups
Table S14	Enriched KEGG pathways using GSEA from the comparison between Tfh-transferred and control groups
Table S15	Enriched KEGG pathways from the comparison between Th17-transferred and control groups
Table S16	Enriched KEGG pathways using GSEA from the comparison between Th17-transferred and control groups
Table S17	Enriched KEGG pathways from the comparison between primary astrocytes treated with AQP4-ab and PBS control
Table S18	Enriched KEGG pathways using GSEA from the comparison between primary astrocytes treated with AQP4-ab and PBS control

## Sheet: Table S1
Table S1. Differential expressed genes from the comparison between Tfh-transferred and PBS control groups
Gene	Gene_type	Position	Strand	GeneID	Ctrl-1	Ctrl-2	Ctrl-3	Ctrl-4	Ctrl-5	Tfh-1	Tfh-2	Tfh-3	Tfh-4	Tfh-5	Log2FC	P-value	Q-value	Regulation	Description	Website
Bst2	protein_coding	chr8:71534255-71537472	-	69550	154.259	209.345	194.065	214.265	153.164	5975.25	4805.78	7530.44	7014.59	5165.22	5.04159	0	0	up	bone marrow stromal cell antigen 2	http://www.ncbi.nlm.nih.gov/gene/?term=69550
C3ar1	protein_coding	chr6:122847140-122856157	-	12267	44.7259	48.6848	41.8396	49.3698	58.5338	2241.46	2340.53	1994.17	3361.95	2322.52	5.65886	0	0	up	complement component 3a receptor 1	http://www.ncbi.nlm.nih.gov/gene/?term=12267
Ctss	protein_coding	chr3:95526786-95556405	+	13040	2034.57	2375.82	1865.87	1825.69	1887.72	42658.4	39261	37407.8	52054.6	35473.8	4.37178	0	0	up	cathepsin S	http://www.ncbi.nlm.nih.gov/gene/?term=13040
Igtp	protein_coding	chr11:58199556-58207592	+	16145	181.642	247.481	217.21	244.874	160.968	19623.3	18360.5	16044.6	20823.1	14586.4	6.40816	0	0	up	interferon gamma induced GTPase	http://www.ncbi.nlm.nih.gov/gene/?term=16145
Irf9	protein_coding	chr14:55603985-55610030	+	16391	281.134	278.315	284.865	329.79	300.474	1891.93	2097.33	2236.15	2461.26	2122.37	2.87547	0	0	up	interferon regulatory factor 9	http://www.ncbi.nlm.nih.gov/gene/?term=16391
Irgm1	protein_coding	chr11:48865245-48871420	-	15944	293	370.816	324.925	344.601	268.28	13601.9	14870.5	10467	17633	11965.1	5.41846	0	0	up	immunity-related GTPase family M member 1	http://www.ncbi.nlm.nih.gov/gene/?term=15944
Mpeg1	protein_coding	chr19:12460770-12465285	+	17476	625.25	744.067	583.084	566.765	546.316	21712.6	24703.4	18373.2	28427.5	19286.3	5.19695	0	0	up	macrophage expressed gene 1	http://www.ncbi.nlm.nih.gov/gene/?term=17476
Pld4	protein_coding	chr12:112760446-112768986	+	104759	212.676	225.573	198.516	200.441	192.186	4564.4	3977.45	3405.9	4471.64	3495.97	4.27294	0	0	up	phospholipase D family, member 4	http://www.ncbi.nlm.nih.gov/gene/?term=104759
Stat1	protein_coding	chr1:52119438-52161865	+	20846	938.332	1015.08	928.483	994.308	919.957	17772.6	17259.9	15781.9	19169.2	14096.7	4.13169	0	0	up	signal transducer and activator of transcription 1	http://www.ncbi.nlm.nih.gov/gene/?term=20846
Tap1	protein_coding	chr17:34187556-34197225	+	21354	137.829	178.511	152.225	178.719	103.41	7599.16	8753.08	5981.31	10490.1	7141.29	5.73278	0	0	up	transporter 1, ATP-binding cassette, sub-family B (MDR/TAP)	http://www.ncbi.nlm.nih.gov/gene/?term=21354
H2-Q4	protein_coding	chr17:35379617-35384674	+	15015	351.418	396.781	316.023	305.105	227.306	8433.69	7155.66	7546.25	10525.1	7436.94	4.68392	9.93166e-306	2.27887e-302	up	histocompatibility 2, Q region locus 4	http://www.ncbi.nlm.nih.gov/gene/?term=15015
C1qb	protein_coding	chr4:136880126-136886200	-	12260	1092.59	1258.5	1197.32	1153.28	1280.92	21595.7	18121.4	16881.2	22776.2	16231.2	3.99821	6.74448e-305	1.41859e-301	up	complement component 1, q subcomponent, beta polypeptide	http://www.ncbi.nlm.nih.gov/gene/?term=12260
C1qc	protein_coding	chr4:136889801-136892936	-	12262	1157.4	1155.45	1089.61	1138.47	1127.75	21422.9	17607	16757.1	20669.3	14767.2	4.00832	1.54936e-301	3.00813e-298	up	complement component 1, q subcomponent, C chain	http://www.ncbi.nlm.nih.gov/gene/?term=12262
B2m	protein_coding	chr2:122147687-122153082	+	12010	2607.79	3419.3	2680.41	2666.96	2426.23	42285.3	32870.3	39633	47393	35813.1	3.84238	1.18532e-298	2.13696e-295	up	beta-2 microglobulin	http://www.ncbi.nlm.nih.gov/gene/?term=12010
Ncf1	protein_coding	chr5:134220053-134229628	-	17969	170.689	215.836	153.115	158.971	169.748	4783.34	5261	3501.96	5856.1	4298.59	4.76844	2.98848e-297	5.02861e-294	up	neutrophil cytosolic factor 1	http://www.ncbi.nlm.nih.gov/gene/?term=17969
Unc93b1	protein_coding	chr19:3935158-3949340	+	54445	387.929	380.553	459.345	374.223	392.177	6920.73	6570.53	5040.15	7407.12	5494.4	3.97829	5.57507e-288	8.79467e-285	up	unc-93 homolog B1, TLR signaling regulator	http://www.ncbi.nlm.nih.gov/gene/?term=54445
H2-T23	protein_coding	chr17:36029977-36032701	-	15040	347.767	422.747	522.55	485.799	361.934	11012.9	10929.4	10632.4	16612.4	11066	4.81472	2.48229e-283	3.68546e-280	up	histocompatibility 2, T region locus 23	http://www.ncbi.nlm.nih.gov/gene/?term=15040
H2-K1	protein_coding	chr17:33996012-34000619	-	14972	2302.02	2623.3	2489.9	2154.5	1836.99	46839.9	40033.3	41815.6	54316.4	37398.1	4.27195	4.20497e-282	5.8963e-279	up	histocompatibility 2, K1, K region	http://www.ncbi.nlm.nih.gov/gene/?term=14972
Hk2	protein_coding	chr6:82725025-82774454	-	15277	133.265	114.409	125.519	104.664	101.459	2212	2415.36	1772.87	2568.41	1906.99	4.22904	6.99941e-279	9.29817e-276	up	hexokinase 2	http://www.ncbi.nlm.nih.gov/gene/?term=15277
Irgm2	protein_coding	chr11:58214977-58222783	+	54396	172.514	220.705	189.614	205.378	103.41	6367.97	6329.41	6523.62	6475.66	4825.89	5.09489	1.17052e-269	1.4772e-266	up	immunity-related GTPase family M member 2	http://www.ncbi.nlm.nih.gov/gene/?term=54396
Nckap1l	protein_coding	chr15:103453783-103502860	+	105855	304.866	259.652	212.759	258.698	258.524	3494.24	3585.63	2810.08	3827.68	3054.02	3.69601	7.09978e-268	8.53326e-265	up	NCK associated protein 1 like	http://www.ncbi.nlm.nih.gov/gene/?term=105855
Gbp3	protein_coding	chr3:142560016-142573213	+	55932	288.437	326.188	340.058	356.45	233.16	7537.3	8578.48	7012.44	11257.1	7655.38	4.76632	2.73196e-267	3.1343e-264	up	guanylate binding protein 3	http://www.ncbi.nlm.nih.gov/gene/?term=55932
C4b	protein_coding	chr17:34728139-34743902	-	12268	1482.34	1528.7	1541.83	1358.66	1228.23	21787.2	20687.5	25521.8	20578	16774.8	3.88284	7.30078e-264	8.01181e-261	up	complement component 4B (Chido blood group)	http://www.ncbi.nlm.nih.gov/gene/?term=12268
D17H6S56E-5	protein_coding	chr17:34996678-35000774	-	110956	68.458	60.0446	81.0086	74.0547	49.7538	2148.19	2251.15	1695.05	2406.09	1837.9	4.95493	1.1902e-263	1.2517e-260	up	DNA segment, Chr 17, human D6S56E 5	http://www.ncbi.nlm.nih.gov/gene/?term=110956
Oasl2	protein_coding	chr5:114896926-114912245	+	23962	195.334	228.819	183.382	207.353	153.164	5898.67	6098.68	9219.41	9329.45	5234.31	5.20654	3.43533e-263	3.4683e-260	up	2'-5' oligoadenylate synthetase-like 2	http://www.ncbi.nlm.nih.gov/gene/?term=23962
H2-D1	protein_coding	chr17:35263094-35267497	+	14964	3320.67	3911.02	3281.29	3291.98	2996.93	48503	39464.7	43886.4	50822.9	35628.2	3.6995	8.8043e-259	8.54695e-256	up	histocompatibility 2, D region locus 1	http://www.ncbi.nlm.nih.gov/gene/?term=14964
Fcer1g	protein_coding	chr1:171229572-171234349	-	14127	123.224	154.169	139.762	126.387	149.261	3884.99	3448.44	2632.55	5151.67	3740.82	4.76573	2.38253e-258	2.22722e-255	up	Fc receptor, IgE, high affinity I, gamma polypeptide	http://www.ncbi.nlm.nih.gov/gene/?term=14127
C1qa	protein_coding	chr4:136895916-136898844	-	12259	1274.23	1375.35	1210.68	1375.44	1177.51	25323.6	20179.3	19828.7	23262.1	16073.8	4.02856	4.55731e-258	4.10809e-255	up	complement component 1, q subcomponent, alpha polypeptide	http://www.ncbi.nlm.nih.gov/gene/?term=12259
Gbp10	protein_coding	chr5:105215699-105239533	-	626578	9.12774	16.2283	17.8041	11.8487	9.75564	2493.78	2289.6	2152.25	2937.6	1605.24	7.45579	3.16766e-257	2.75696e-254	up	guanylate-binding protein 10	http://www.ncbi.nlm.nih.gov/gene/?term=626578
Pik3ap1	protein_coding	chr19:41272541-41385102	-	83490	100.405	92.5012	80.1184	71.0925	79.9962	2675.41	3117.94	2436.78	3659	2384.5	5.07029	1.22097e-255	1.02724e-252	up	phosphoinositide-3-kinase adaptor protein 1	http://www.ncbi.nlm.nih.gov/gene/?term=83490
Parp14	protein_coding	chr16:35831892-35871518	-	547253	127.788	140.375	146.884	156.996	97.5564	3219.33	3957.7	3576.14	5228.05	3077.39	4.83007	2.76213e-253	2.2489e-250	up	poly (ADP-ribose) polymerase family, member 14	http://www.ncbi.nlm.nih.gov/gene/?term=547253
Il10ra	protein_coding	chr9:45253837-45269149	-	16154	136.916	150.923	146.884	156.996	161.944	2800.1	3033.75	2106.04	3349.22	2291.03	4.1724	4.94224e-253	3.8982e-250	up	interleukin 10 receptor, alpha	http://www.ncbi.nlm.nih.gov/gene/?term=16154
Grn	protein_coding	chr11:102430507-102436809	+	14824	1128.19	942.863	900.887	978.509	883.861	18670	17135.1	16517.6	19975.5	14301.9	4.16298	5.18021e-253	3.96207e-250	up	granulin	http://www.ncbi.nlm.nih.gov/gene/?term=14824
Havcr2	protein_coding	chr11:46454931-46481255	+	171285	71.1964	54.3647	50.7416	69.1177	56.5827	971.985	1034.12	891.299	1012.09	876.787	3.99083	3.6338e-252	2.69756e-249	up	hepatitis A virus cellular receptor 2	http://www.ncbi.nlm.nih.gov/gene/?term=171285
Fcgr1	protein_coding	chr3:96282909-96293969	-	14129	121.399	98.1811	76.5576	89.853	75.1184	3076.97	3831.94	2707.94	4877.96	3301.92	5.26895	7.99694e-252	5.76693e-249	up	Fc receptor, IgG, high affinity I	http://www.ncbi.nlm.nih.gov/gene/?term=14129
AU020206	lncRNA	chr7:75769038-75782120	-	108167440	82.1496	73.0273	76.5576	50.3572	47.8026	2043.13	1931.04	1575.88	2033.72	1620.48	4.79556	2.15453e-250	1.51057e-247	up	expressed sequence AU020206	http://www.ncbi.nlm.nih.gov/gene/?term=108167440
Ctsz	protein_coding	chr2:174427494-174439039	-	64138	925.553	1049.16	944.507	940.001	949.224	13715.8	11290	10180	14044	9866.14	3.61923	1.58681e-245	1.08246e-242	up	cathepsin Z	http://www.ncbi.nlm.nih.gov/gene/?term=64138
Apobec1	protein_coding	chr6:122577792-122603024	-	11810	81.2369	94.124	77.4478	93.8026	93.6541	1398.09	1467.51	1220.82	1814.12	1273.02	4.02708	1.82199e-244	1.21018e-241	up	apolipoprotein B mRNA editing enzyme, catalytic polypeptide 1	http://www.ncbi.nlm.nih.gov/gene/?term=11810
Laptm5	protein_coding	chr4:130912890-130936148	+	16792	612.471	559.876	475.369	511.471	423.395	8147.98	8896.51	6592.93	8761.87	7257.12	3.94013	2.36706e-244	1.53191e-241	up	lysosomal-associated protein transmembrane 5	http://www.ncbi.nlm.nih.gov/gene/?term=16792
Dock2	protein_coding	chr11:34226815-34783905	-	94176	136.003	144.432	120.178	119.475	123.897	2176.66	2506.82	1746.12	2458.08	1803.36	4.05147	2.9551e-244	1.86467e-241	up	dedicator of cyto-kinesis 2	http://www.ncbi.nlm.nih.gov/gene/?term=94176
Parp9	protein_coding	chr16:35938470-35972621	+	80285	125.05	136.318	153.115	137.248	132.677	2138.37	2735.47	2309.11	3525.33	2118.31	4.22774	3.38832e-243	2.08588e-240	up	poly (ADP-ribose) polymerase family, member 9	http://www.ncbi.nlm.nih.gov/gene/?term=80285
Csf1r	protein_coding	chr18:61105572-61131139	+	12978	1860.23	1827.3	1676.25	1794.1	1866.25	21597.7	20053.5	17509.8	18325.8	14519.3	3.34991	3.96372e-241	2.38201e-238	up	colony stimulating factor 1 receptor	http://www.ncbi.nlm.nih.gov/gene/?term=12978
Slfn8	protein_coding	chr11:83002125-83020810	-	276950	24.6449	37.325	32.0474	40.4832	27.3158	1286.16	1656.66	1633.03	2259.69	1292.32	5.64881	3.4346e-236	2.01603e-233	up	schlafen 8	http://www.ncbi.nlm.nih.gov/gene/?term=276950
Ctsh	protein_coding	chr9:90054267-90076095	+	13036	350.505	322.943	352.521	354.475	257.549	5623.77	5318.16	4238.84	6905.32	4977.27	4.04611	1.14856e-232	6.58859e-230	up	cathepsin H	http://www.ncbi.nlm.nih.gov/gene/?term=13036
Fyb	protein_coding	chr15:6522796-6665608	+	23880	123.224	108.729	83.6792	86.8908	84.874	2280.73	2253.23	1795.97	2487.78	1706.84	4.42996	3.92026e-231	2.19883e-228	up	FYN binding protein	http://www.ncbi.nlm.nih.gov/gene/?term=23880
Gbp6	protein_coding	chr5:105270702-105295871	-	100702	63.8942	111.164	69.4359	82.9412	65.3628	5943.84	7044.46	5497.35	8839.32	5014.86	6.3601	1.56627e-229	8.59408e-227	up	guanylate binding protein 6	http://www.ncbi.nlm.nih.gov/gene/?term=100702
H2-Ab1	protein_coding	chr17:34263227-34269418	+	14961	113.184	139.563	120.178	91.8278	70.2406	22343.9	20168.9	10653	23544.3	13852.8	7.40066	3.23063e-227	1.73492e-224	up	histocompatibility 2, class II antigen A, beta 1	http://www.ncbi.nlm.nih.gov/gene/?term=14961
Itgb2	protein_coding	chr10:77530329-77565708	+	16414	180.729	185.002	189.614	146.135	184.382	5785.77	7473.69	4287.47	8911.46	6500.21	5.21671	3.31318e-226	1.74218e-223	up	integrin beta 2	http://www.ncbi.nlm.nih.gov/gene/?term=16414
Serping1	protein_coding	chr2:84765360-84775444	-	12258	339.552	272.635	304.45	317.941	197.064	4822.62	4357.83	3621.13	5653.47	4338.22	3.9926	1.30524e-225	6.72332e-223	up	serine (or cysteine) peptidase inhibitor, clade G, member 1	http://www.ncbi.nlm.nih.gov/gene/?term=12258
Lyn	protein_coding	chr4:3678068-3791612	+	17096	199.897	174.454	194.065	204.391	159.017	3240.93	3858.96	2472.05	4069.56	2969.7	4.15639	5.68671e-225	2.87065e-222	up	LYN proto-oncogene, Src family tyrosine kinase	http://www.ncbi.nlm.nih.gov/gene/?term=17096
Gm12250	protein_coding	chr11:58183843-58190198	+	631323	20.9938	24.3424	19.5845	24.6849	20.4868	2906.14	3538.86	2739.56	4834.46	2611.06	7.23826	6.76965e-224	3.35031e-221	up	predicted gene 12250	http://www.ncbi.nlm.nih.gov/gene/?term=631323
Lair1	protein_coding	chr7:4007073-4073567	-	52855	156.997	174.454	145.994	160.946	174.626	2072.59	2104.61	1692.62	2541.89	1873.46	3.66125	9.17645e-223	4.45411e-220	up	leukocyte-associated Ig-like receptor 1	http://www.ncbi.nlm.nih.gov/gene/?term=52855
Il2rg	protein_coding	chrX:101264385-101268255	-	16186	43.8131	45.4392	48.071	48.3824	35.1203	1964.59	1748.12	1361.88	2049.63	1311.62	5.25418	7.45982e-221	3.55256e-218	up	interleukin 2 receptor, gamma chain	http://www.ncbi.nlm.nih.gov/gene/?term=16186
Rnf213	protein_coding	chr11:119389950-119487418	+	672511	624.337	593.144	520.77	579.601	558.998	8821.5	11620.5	12141.4	15462.4	8821.72	4.30495	9.78647e-221	4.57427e-218	up	ring finger protein 213	http://www.ncbi.nlm.nih.gov/gene/?term=672511
Kcnk6	protein_coding	chr7:29221928-29232522	-	52150	77.5858	68.9702	69.4359	78.9917	76.094	1297.94	1206.64	1111.39	1022.7	863.579	3.89283	1.20997e-220	5.55266e-218	up	potassium inwardly-rectifying channel, subfamily K, member 6	http://www.ncbi.nlm.nih.gov/gene/?term=52150
Ptpn6	protein_coding	chr6:124720707-124738709	-	15170	136.003	145.243	93.4714	136.261	104.385	3816.27	3776.86	2545	4676.39	3182.04	4.8692	7.20349e-220	3.24672e-217	up	protein tyrosine phosphatase, non-receptor type 6	http://www.ncbi.nlm.nih.gov/gene/?term=15170
Sp110	protein_coding	chr1:85570735-85610850	-	109032	49.2898	36.5136	40.0592	41.4706	26.3402	1144.78	1390.6	1096.8	1835.34	1250.67	5.11498	1.996e-219	8.83841e-217	up	Sp110 nuclear body protein	http://www.ncbi.nlm.nih.gov/gene/?term=109032
Slc11a1	protein_coding	chr1:74375014-74386057	+	18173	65.7197	66.536	42.7298	54.3068	54.6316	2090.26	2069.27	1383.76	2289.4	1603.21	5.0525	1.03724e-218	4.5138e-216	up	solute carrier family 11 (proton-coupled divalent metal ion transporters), member 1	http://www.ncbi.nlm.nih.gov/gene/?term=18173
Uba7	protein_coding	chr9:107975567-107984056	+	74153	99.4923	95.7469	136.201	127.374	107.312	1926.3	2111.88	1859.2	2973.67	1754.59	4.23204	6.86049e-214	2.93489e-211	up	ubiquitin-like modifier activating enzyme 7	http://www.ncbi.nlm.nih.gov/gene/?term=74153
Cybb	protein_coding	chrX:9435252-9487766	-	13058	18.2555	30.8337	40.9494	26.6597	26.3402	4122.59	4198.82	3042.33	5766.98	3408.6	7.16235	1.36857e-213	5.75713e-211	up	cytochrome b-245, beta polypeptide	http://www.ncbi.nlm.nih.gov/gene/?term=13058
Selplg	protein_coding	chr5:113817798-113832528	-	20345	623.425	692.948	678.336	620.085	651.677	3949.79	4485.67	3825.41	4254.16	3693.07	2.62864	6.61378e-213	2.73659e-210	up	selectin, platelet (p-selectin) ligand	http://www.ncbi.nlm.nih.gov/gene/?term=20345
Rac2	protein_coding	chr15:78559169-78572783	-	19354	62.0686	77.8957	82.789	48.3824	50.7293	2158.98	2089.02	1431.18	2498.39	1839.93	4.95308	1.80219e-212	7.33666e-210	up	Rac family small GTPase 2	http://www.ncbi.nlm.nih.gov/gene/?term=19354
Ube2l6	protein_coding	chr2:84798828-84810003	+	56791	92.1902	122.524	126.409	118.487	97.5564	1699.5	1761.63	1927.3	2551.43	1641.82	4.10221	4.97662e-211	1.99381e-208	up	ubiquitin-conjugating enzyme E2L 6	http://www.ncbi.nlm.nih.gov/gene/?term=56791
Vav1	protein_coding	chr17:57279100-57329236	+	22324	101.318	84.3871	92.5812	101.702	64.3872	1992.08	2216.85	1444.56	2594.93	1895.81	4.51281	5.26994e-210	2.07833e-207	up	vav 1 oncogene	http://www.ncbi.nlm.nih.gov/gene/?term=22324
Ifi35	protein_coding	chr11:101448412-101458701	+	70110	101.318	124.146	130.86	104.664	106.336	1327.4	1335.52	1425.1	1809.87	1260.83	3.65445	3.14121e-208	1.21975e-205	up	interferon-induced protein 35	http://www.ncbi.nlm.nih.gov/gene/?term=70110
Cd74	protein_coding	chr18:60803849-60812652	+	16149	206.287	298.6	240.355	158.971	136.579	44652.4	35783.5	25075.5	38711.8	24606.9	7.34005	6.73443e-208	2.57541e-205	up	CD74 antigen (invariant polypeptide of major histocompatibility complex, class II antigen-associated)	http://www.ncbi.nlm.nih.gov/gene/?term=16149
Eif2ak2	protein_coding	chr17:78850504-78882572	-	19106	501.113	486.037	470.918	446.303	438.028	3275.3	3768.54	4051.58	4308.26	2944.3	2.96872	1.66249e-207	6.26287e-205	up	eukaryotic translation initiation factor 2-alpha kinase 2	http://www.ncbi.nlm.nih.gov/gene/?term=19106
Hcls1	protein_coding	chr16:36934983-36963214	+	15163	108.62	123.335	127.299	124.412	101.459	2859.01	3083.64	1861.63	3712.05	2661.86	4.59812	1.79549e-204	6.66443e-202	up	hematopoietic cell specific Lyn substrate 1	http://www.ncbi.nlm.nih.gov/gene/?term=15163
Fgd2	protein_coding	chr17:29360904-29379535	+	26382	138.742	117.655	126.409	128.361	158.041	1846.77	1815.68	1521.17	1746.22	1395.95	3.63963	5.01645e-204	1.835e-201	up	FYVE, RhoGEF and PH domain containing 2	http://www.ncbi.nlm.nih.gov/gene/?term=26382
Ly86	protein_coding	chr13:37345345-37419036	+	17084	281.134	295.355	256.379	265.609	213.648	5176.07	4850.47	3542.09	5011.63	4088.29	4.10977	4.24018e-202	1.52889e-199	up	lymphocyte antigen 86	http://www.ncbi.nlm.nih.gov/gene/?term=17084
Lat2	protein_coding	chr5:134600103-134619783	-	56743	75.7602	92.5012	63.2045	74.0547	79.0207	1193.87	1219.11	1023.84	1379.15	1186.66	3.96207	3.19096e-201	1.13436e-198	up	linker for activation of T cells family, member 2	http://www.ncbi.nlm.nih.gov/gene/?term=56743
Olfml3	protein_coding	chr3:103735394-103738001	-	99543	436.306	340.794	342.729	333.74	359.007	4195.24	4264.3	3570.06	3766.15	3790.61	3.43388	1.13186e-200	3.96779e-198	up	olfactomedin-like 3	http://www.ncbi.nlm.nih.gov/gene/?term=99543
Lgals3bp	protein_coding	chr11:118392747-118401959	-	19039	635.291	658.057	554.597	633.908	598.996	8999.21	7837.45	11257.4	10753.2	7052.9	3.89692	7.64804e-200	2.64434e-197	up	lectin, galactoside-binding, soluble, 3 binding protein	http://www.ncbi.nlm.nih.gov/gene/?term=19039
Arhgdib	protein_coding	chr6:136923655-136941899	-	11857	152.433	155.791	170.919	146.135	149.261	3099.55	3549.25	2002.69	3958.17	3214.55	4.35226	2.68598e-199	9.16136e-197	up	Rho, GDP dissociation inhibitor (GDI) beta	http://www.ncbi.nlm.nih.gov/gene/?term=11857
Parp12	protein_coding	chr6:39086412-39118349	-	243771	318.558	314.829	316.913	296.219	353.154	2823.67	3682.28	3375.5	4865.23	3177.97	3.48618	1.63982e-196	5.51854e-194	up	poly (ADP-ribose) polymerase family, member 12	http://www.ncbi.nlm.nih.gov/gene/?term=243771
H2-Aa	protein_coding	chr17:34282744-34287823	-	14960	73.9347	124.958	97.9225	76.0295	59.5094	17663.6	14109.7	8905.69	17255.3	10683	7.30691	3.22096e-196	1.0697e-193	up	histocompatibility 2, class II antigen A, alpha	http://www.ncbi.nlm.nih.gov/gene/?term=14960
Aif1	protein_coding	chr17:35170986-35176083	-	11629	82.1496	111.975	86.3498	106.639	77.0695	2368.11	2145.14	1581.96	2660.71	1910.03	4.52054	1.11305e-195	3.64849e-193	up	allograft inflammatory factor 1	http://www.ncbi.nlm.nih.gov/gene/?term=11629
Cebpa	protein_coding	chr7:35119293-35121928	+	12606	318.558	342.417	371.215	314.979	300.474	3053.41	2171.12	2476.91	2926.99	2409.89	2.98339	2.30265e-195	7.41482e-193	up	CCAAT/enhancer binding protein (C/EBP), alpha	http://www.ncbi.nlm.nih.gov/gene/?term=12606
Gsdmd	protein_coding	chr15:75862144-75867408	+	69146	44.7259	61.6675	67.6555	67.1429	69.265	1492.34	1625.48	1043.29	1996.59	1327.88	4.59356	2.3208e-195	7.41482e-193	up	gasdermin D	http://www.ncbi.nlm.nih.gov/gene/?term=69146
F11r	protein_coding	chr1:171437561-171464593	+	16456	254.664	231.253	247.477	215.252	232.184	1882.12	1931.04	1727.88	2082.52	1873.46	3.00729	7.51182e-195	2.36998e-192	up	F11 receptor	http://www.ncbi.nlm.nih.gov/gene/?term=16456
Epsti1	protein_coding	chr14:77904239-78002656	+	108670	30.1215	23.531	17.8041	24.6849	27.3158	921.913	857.432	894.946	1142.58	633.969	5.17563	1.27668e-192	3.97819e-190	up	epithelial stromal interaction 1 (breast)	http://www.ncbi.nlm.nih.gov/gene/?term=108670
Ifi27l2a	protein_coding	chr12:103433873-103443680	-	76933	47.4642	47.8734	56.0829	58.2564	34.1447	2473.16	2356.12	3078.81	4005.91	2564.32	5.89126	2.47269e-189	7.61107e-187	up	interferon, alpha-inducible protein 27 like 2A	http://www.ncbi.nlm.nih.gov/gene/?term=76933
Psmb8	protein_coding	chr17:34198195-34201454	+	16913	140.567	148.489	138.872	108.614	91.703	5231.05	5798.32	3915.39	7893	5574.66	5.4967	2.98425e-189	9.07498e-187	up	proteasome (prosome, macropain) subunit, beta type 8 (large multifunctional peptidase 7)	http://www.ncbi.nlm.nih.gov/gene/?term=16913
Myo1g	protein_coding	chr11:6506548-6520960	-	246177	17.3427	17.0397	21.3649	23.6975	15.609	1104.53	1264.84	772.135	1292.16	1014.96	5.84476	7.77928e-189	2.33749e-186	up	myosin IG	http://www.ncbi.nlm.nih.gov/gene/?term=246177
Tmem106a	protein_coding	chr11:101582242-101591788	+	217203	31.0343	21.9082	24.0355	33.5715	24.3891	946.458	1039.31	868.195	1497.97	1002.77	5.31721	3.36963e-187	1.00058e-184	up	transmembrane protein 106A	http://www.ncbi.nlm.nih.gov/gene/?term=217203
Dtx3l	protein_coding	chr16:35926515-35939027	-	209200	202.636	165.528	144.213	158.971	138.53	2274.84	2805.1	2495.15	3411.81	2052.27	4.00823	1.04292e-186	3.06086e-184	up	deltex 3-like, E3 ubiquitin ligase	http://www.ncbi.nlm.nih.gov/gene/?term=209200
Tent5c	protein_coding	chr3:100468057-100489192	-	74645	48.377	62.4789	67.6555	58.2564	46.8271	1379.43	1311.61	1285.27	1337.78	858.5	4.44045	1.62751e-186	4.72164e-184	up	terminal nucleotidyltransferase 5C	http://www.ncbi.nlm.nih.gov/gene/?term=74645
Plek	protein_coding	chr11:16971206-17008718	-	56193	332.25	342.417	287.536	281.408	288.767	4085.28	4307.95	2795.49	5245.03	3868.84	3.7271	8.33163e-186	2.38966e-183	up	pleckstrin	http://www.ncbi.nlm.nih.gov/gene/?term=56193
Mafb	protein_coding	chr2:160363677-160367065	-	16658	382.452	381.365	334.717	372.248	305.351	3899.72	4233.12	3089.75	4361.31	3547.79	3.42878	1.0272e-185	2.9131e-183	up	v-maf musculoaponeurotic fibrosarcoma oncogene family, protein B (avian)	http://www.ncbi.nlm.nih.gov/gene/?term=16658
Sp140	protein_coding	chr1:85587491-85645040	+	434484	17.3427	30.8337	24.9257	32.5841	15.609	893.441	939.538	880.355	1354.75	751.822	5.30683	2.23469e-185	6.26707e-183	up	Sp140 nuclear body protein	http://www.ncbi.nlm.nih.gov/gene/?term=434484
Vsir	protein_coding	chr10:60346851-60430294	+	74048	805.067	783.015	798.513	759.307	776.549	3908.56	4156.21	3301.33	3926.35	3261.28	2.24194	2.34223e-185	6.49646e-183	up	V-set immunoregulatory receptor	http://www.ncbi.nlm.nih.gov/gene/?term=74048
Iigp1	protein_coding	chr18:60373616-60392634	+	60440	97.6668	137.129	129.08	169.832	66.3383	14701.5	14546.2	11062.8	18125.3	11425.7	6.86283	4.13658e-185	1.13486e-182	up	interferon inducible GTPase 1	http://www.ncbi.nlm.nih.gov/gene/?term=60440
Rtp4	protein_coding	chr16:23520219-23614222	+	67775	125.05	180.945	154.896	204.391	135.603	2117.75	2240.76	2413.68	3114.77	1840.95	3.8719	5.48105e-185	1.48755e-182	up	receptor transporter protein 4	http://www.ncbi.nlm.nih.gov/gene/?term=67775
Cd52	protein_coding	chr4:134093538-134095073	-	23833	44.7259	65.7245	43.62	43.4454	49.7538	2842.32	2466.29	1974.72	3718.41	2808.16	5.79948	1.23392e-184	3.31322e-182	up	CD52 antigen	http://www.ncbi.nlm.nih.gov/gene/?term=23833
Tlr7	protein_coding	chrX:167303380-167330574	-	170743	40.162	40.5707	47.1808	59.2437	79.9962	978.858	1088.16	1050.59	1197.74	877.803	4.29123	1.3144e-184	3.49216e-182	up	toll-like receptor 7	http://www.ncbi.nlm.nih.gov/gene/?term=170743
Gm4951	protein_coding	chr18:60212004-60248440	+	240327	24.6449	22.7196	22.2551	33.5715	10.7312	2633.2	2470.44	2292.08	3360.89	1869.4	6.79261	1.76178e-184	4.63201e-182	up	predicted gene 4951	http://www.ncbi.nlm.nih.gov/gene/?term=240327
Cxcl10	protein_coding	chr5:92346638-92348889	-	15945	36.511	48.6848	23.1453	24.6849	16.5846	5341.01	5607.09	4512.43	9606.34	5584.82	7.66897	1.44198e-183	3.75212e-181	up	chemokine (C-X-C motif) ligand 10	http://www.ncbi.nlm.nih.gov/gene/?term=15945
Parvg	protein_coding	chr15:84324175-84342978	+	64099	56.592	75.4615	74.7772	99.727	87.8007	1475.65	1470.63	1153.95	1732.43	1158.21	4.15202	1.66783e-183	4.29552e-181	up	parvin, gamma	http://www.ncbi.nlm.nih.gov/gene/?term=64099
Adgre1	protein_coding	chr17:57358581-57483529	+	13733	114.097	121.712	113.946	99.727	101.459	2683.27	2027.7	1879.87	2757.25	1825.71	4.34026	1.97317e-183	5.03059e-181	up	adhesion G protein-coupled receptor E1	http://www.ncbi.nlm.nih.gov/gene/?term=13733
Cyth4	protein_coding	chr15:78597047-78622019	+	72318	261.053	260.464	253.708	224.139	197.064	2907.12	3398.55	2226.42	3786.31	3061.14	3.68294	4.09997e-183	1.03483e-180	up	cytohesin 4	http://www.ncbi.nlm.nih.gov/gene/?term=72318
Nlrc5	protein_coding	chr8:94434335-94527272	+	434341	61.1558	77.0843	50.7416	62.2059	30.2425	2728.43	3566.92	2729.83	4147.01	2951.41	5.83517	2.0985e-182	5.24416e-180	up	NLR family, CARD domain containing 5	http://www.ncbi.nlm.nih.gov/gene/?term=434341
Tmem119	protein_coding	chr5:113793729-113800396	-	231633	399.795	455.203	445.992	484.811	466.319	3650.34	2789.51	3598.03	2995.95	2785.81	2.81258	2.27907e-182	5.63959e-180	up	transmembrane protein 119	http://www.ncbi.nlm.nih.gov/gene/?term=231633
Lgals9	protein_coding	chr11:78962979-78984924	-	16859	222.717	260.464	292.877	293.257	309.254	2401.49	2571.26	2980.32	3343.92	2199.59	3.2921	4.18369e-182	1.02109e-179	up	lectin, galactose binding, soluble 9	http://www.ncbi.nlm.nih.gov/gene/?term=16859
Stat2	protein_coding	chr10:128270498-128292853	+	20847	611.558	579.35	494.063	583.551	495.586	4352.33	4914.91	4877.21	6747.25	4438.8	3.19578	4.20736e-182	1.02109e-179	up	signal transducer and activator of transcription 2	http://www.ncbi.nlm.nih.gov/gene/?term=20847
Ifi204	protein_coding	chr1:173747293-173767069	-	15951	20.081	30.0223	25.8159	15.7983	18.5357	2438.8	3437	2509.74	4975.56	2851.84	7.19039	5.23478e-181	1.25834e-178	up	interferon activated gene 204	http://www.ncbi.nlm.nih.gov/gene/?term=15951
Tapbp	protein_coding	chr17:33919478-33929290	+	21356	1102.63	1054.84	1046.88	978.509	882.885	10068.4	11744.2	8875.29	14618	9802.14	3.4432	9.02853e-180	2.14981e-177	up	TAP binding protein	http://www.ncbi.nlm.nih.gov/gene/?term=21356
Tap2	protein_coding	chr17:34204479-34216321	+	21355	460.038	412.198	420.176	355.462	318.034	4626.26	4973.11	3771.91	5750.01	4301.64	3.5738	2.81429e-179	6.63858e-177	up	transporter 2, ATP-binding cassette, sub-family B (MDR/TAP)	http://www.ncbi.nlm.nih.gov/gene/?term=21355
H2-Eb1	protein_coding	chr17:34305867-34316674	+	14969	116.835	176.888	129.97	94.79	96.5808	18331.2	15268.5	9420.04	16106.4	9911.86	6.80805	4.60909e-179	1.07716e-176	up	histocompatibility 2, class II antigen E beta	http://www.ncbi.nlm.nih.gov/gene/?term=14969
Ifitm3	protein_coding	chr7:141009590-141010744	-	66141	504.764	509.568	659.641	556.891	420.468	5549.15	5910.57	5956.99	9068.47	7303.85	3.6715	1.05522e-177	2.44347e-175	up	interferon induced transmembrane protein 3	http://www.ncbi.nlm.nih.gov/gene/?term=66141
Man2b1	protein_coding	chr8:85082730-85098739	+	17159	941.983	883.63	899.997	875.82	830.205	7097.45	6264.97	5958.2	6524.46	4991.49	2.79864	1.12445e-176	2.58011e-174	up	mannosidase 2, alpha B1	http://www.ncbi.nlm.nih.gov/gene/?term=17159
Cd37	protein_coding	chr7:45233632-45239340	-	12493	125.05	127.392	101.483	120.462	99.5075	1276.34	972.796	1029.92	1022.7	852.404	3.16528	6.16313e-176	1.40142e-173	up	CD37 antigen	http://www.ncbi.nlm.nih.gov/gene/?term=12493
Inpp5d	protein_coding	chr1:87620312-87720510	+	16331	230.932	235.31	182.492	241.912	204.868	3150.61	3934.83	2529.2	3857.39	2978.84	3.90861	8.53032e-176	1.92237e-173	up	inositol polyphosphate-5-phosphatase D	http://www.ncbi.nlm.nih.gov/gene/?term=16331
Naip2	protein_coding	chr13:100144063-100202122	-	17948	49.2898	36.5136	44.5102	31.5967	29.2669	1051.51	1448.8	932.641	1721.82	1241.52	5.06064	8.95017e-176	1.99914e-173	up	NLR family, apoptosis inhibitory protein 2	http://www.ncbi.nlm.nih.gov/gene/?term=17948
Ikzf1	protein_coding	chr11:11684962-11772930	+	22778	64.8069	72.2159	64.0947	93.8026	70.2406	1274.38	1711.75	1099.23	1520.25	1139.92	4.21027	9.82229e-176	2.17469e-173	up	IKAROS family zinc finger 1	http://www.ncbi.nlm.nih.gov/gene/?term=22778
Arhgap45	protein_coding	chr10:80016672-80031471	+	70719	201.723	162.283	189.614	178.719	135.603	3106.42	3080.52	2225.21	3366.2	2403.8	4.03008	1.07294e-175	2.35487e-173	up	Rho GTPase activating protein 45	http://www.ncbi.nlm.nih.gov/gene/?term=70719
Zc3hav1	protein_coding	chr6:38305286-38355352	-	78781	226.368	238.556	210.088	245.862	209.746	1713.25	2097.33	2197.24	2600.24	1808.44	3.20324	1.41343e-174	3.07543e-172	up	zinc finger CCCH type, antiviral 1	http://www.ncbi.nlm.nih.gov/gene/?term=78781
Csf3r	protein_coding	chr4:126023441-126044975	+	12986	136.916	133.072	146.884	133.298	109.263	1940.04	2281.29	1577.1	2489.9	1434.56	3.88113	1.37309e-173	2.96212e-171	up	colony stimulating factor 3 receptor (granulocyte)	http://www.ncbi.nlm.nih.gov/gene/?term=12986
Lacc1	protein_coding	chr14:77021739-77036929	-	210808	94.9285	81.9528	89.0204	86.8908	87.8007	802.133	810.663	745.383	915.546	671.56	3.16374	9.63046e-173	2.05994e-170	up	laccase domain containing 1	http://www.ncbi.nlm.nih.gov/gene/?term=210808
Cd86	protein_coding	chr16:36568956-36666158	-	12524	34.6854	46.2506	39.169	50.3572	39.0225	954.313	1065.29	735.656	1317.62	932.666	4.57918	1.91001e-172	4.05116e-170	up	CD86 antigen	http://www.ncbi.nlm.nih.gov/gene/?term=12524
B4galt1	protein_coding	chr4:40804602-40853984	-	14595	119.573	94.124	115.727	104.664	99.5075	1624.88	2089.02	1364.31	2301.07	1699.73	4.08938	2.59608e-171	5.46041e-169	up	UDP-Gal:betaGlcNAc beta 1,4- galactosyltransferase, polypeptide 1	http://www.ncbi.nlm.nih.gov/gene/?term=14595
H2-Q7	protein_coding	chr17:35439140-35443773	+	15018	127.788	110.352	125.519	78.0043	76.094	4450.51	3703.07	4026.04	5014.82	3229.79	5.29917	8.70206e-171	1.81521e-168	up	histocompatibility 2, Q region locus 7	http://www.ncbi.nlm.nih.gov/gene/?term=15018
H2-T22	protein_coding	chr17:36037128-36042742	-	15039	718.353	791.129	857.267	774.118	754.111	4838.33	4636.37	5358.74	6625.24	4192.93	2.71905	1.37213e-170	2.83874e-168	up	histocompatibility 2, T region locus 22	http://www.ncbi.nlm.nih.gov/gene/?term=15039
Cd72	protein_coding	chr4:43447724-43455102	-	12517	38.3365	21.9082	22.2551	25.6723	34.1447	1003.4	882.376	994.655	1547.84	911.33	5.23563	5.49841e-170	1.12829e-167	up	CD72 antigen	http://www.ncbi.nlm.nih.gov/gene/?term=12517
Ly6e	protein_coding	chr15:74955025-74959904	+	17069	1722.4	1815.13	1865.87	1881.98	1441.88	13419.3	13635.8	12774.9	15980.1	11150.3	2.93958	1.92132e-169	3.91082e-167	up	lymphocyte antigen 6 complex, locus E	http://www.ncbi.nlm.nih.gov/gene/?term=17069
Tagap	protein_coding	chr17:7926000-7934897	+	72536	35.5982	40.5707	27.5963	32.5841	25.3647	713.771	559.15	454.769	664.116	595.362	4.20094	1.5449e-167	3.11947e-165	up	T cell activation Rho GTPase activating protein	http://www.ncbi.nlm.nih.gov/gene/?term=72536
Psmb9	protein_coding	chr17:34182030-34187330	-	16912	52.0281	97.3697	70.3261	97.7522	60.485	2943.45	2990.1	2121.85	3714.17	2732.98	5.26055	4.11385e-167	8.24076e-165	up	proteasome (prosome, macropain) subunit, beta type 9 (large multifunctional peptidase 2)	http://www.ncbi.nlm.nih.gov/gene/?term=16912
Slfn9	protein_coding	chr11:82974316-82991830	-	237886	32.8599	18.6625	26.7061	20.7353	26.3402	673.517	862.629	1059.1	1319.74	777.222	5.22936	1.4044e-166	2.7911e-164	up	schlafen 9	http://www.ncbi.nlm.nih.gov/gene/?term=237886
Trim25	protein_coding	chr11:88999403-89020294	+	217069	238.234	243.424	218.1	214.265	239.989	1732.88	1971.57	2168.06	2504.76	1611.34	3.11276	6.6161e-165	1.30461e-162	up	tripartite motif-containing 25	http://www.ncbi.nlm.nih.gov/gene/?term=217069
Tyrobp	protein_coding	chr7:30413782-30417582	+	22177	223.63	254.784	273.293	243.887	241.94	3827.07	3661.5	2619.18	5185.62	3472.61	3.92238	1.3209e-163	2.58447e-161	up	TYRO protein tyrosine kinase binding protein	http://www.ncbi.nlm.nih.gov/gene/?term=22177
Trim12c	protein_coding	chr7:104338754-104353358	-	319236	118.661	114.409	133.531	153.046	108.288	1159.51	1186.89	1263.38	1605.12	1028.17	3.31499	3.08806e-163	5.99559e-161	up	tripartite motif-containing 12C	http://www.ncbi.nlm.nih.gov/gene/?term=319236
Shisa5	protein_coding	chr9:109038567-109057792	+	66940	809.63	869.024	818.988	772.143	690.699	4632.15	4875.41	4199.93	5752.13	4585.1	2.6014	4.947e-163	9.53148e-161	up	shisa family member 5	http://www.ncbi.nlm.nih.gov/gene/?term=66940
Irf5	protein_coding	chr6:29526130-29541869	+	27056	97.6668	104.672	105.934	119.475	88.7763	1899.79	2310.39	1359.44	2586.44	1939.5	4.28907	8.08281e-163	1.54553e-160	up	interferon regulatory factor 5	http://www.ncbi.nlm.nih.gov/gene/?term=27056
Zbp1	protein_coding	chr2:173206612-173218959	-	58203	16.4299	37.325	31.1571	42.458	18.5357	2920.86	3308.13	2447.73	4919.34	2815.27	6.81134	8.96339e-163	1.70102e-160	up	Z-DNA binding protein 1	http://www.ncbi.nlm.nih.gov/gene/?term=58203
Pbxip1	protein_coding	chr3:89436675-89450952	+	229534	2327.57	2370.14	2240.64	2313.47	2068.2	7489.19	7635.82	6943.13	7538.67	6904.57	1.68932	4.70156e-161	8.85577e-159	up	pre B cell leukemia transcription factor interacting protein 1	http://www.ncbi.nlm.nih.gov/gene/?term=229534
Cd68	protein_coding	chr11:69664213-69666170	-	12514	107.707	145.243	121.068	120.462	93.6541	1845.79	1593.27	1291.35	2379.57	1587.97	3.88365	5.98599e-161	1.11916e-158	up	CD68 antigen	http://www.ncbi.nlm.nih.gov/gene/?term=12514
Cfb	protein_coding	chr17:34856374-34862514	-	14962	117.748	112.787	135.311	87.8782	77.0695	7103.35	7870.71	5712.58	12973.6	7110.82	6.26161	6.01129e-159	1.11562e-156	up	complement factor B	http://www.ncbi.nlm.nih.gov/gene/?term=14962
Gm6548	transcribed_pseudogene	chr17:78850504-78852544	-	625054	152.433	176.077	151.335	132.311	112.19	1271.43	1214.96	1425.1	1394.01	947.905	3.10473	2.10402e-158	3.87632e-156	up	predicted gene 6548	http://www.ncbi.nlm.nih.gov/gene/?term=625054
Naip5	protein_coding	chr13:100211735-100250930	-	17951	31.0343	23.531	19.5845	18.7605	22.438	470.284	490.555	418.29	604.706	449.061	4.39597	3.53786e-158	6.47069e-156	up	NLR family, apoptosis inhibitory protein 5	http://www.ncbi.nlm.nih.gov/gene/?term=17951
Ncf2	protein_coding	chr1:152800153-152836990	+	17970	138.742	146.055	129.97	128.361	147.31	1612.12	1977.81	1194.07	2128.14	1733.25	3.64627	6.35295e-158	1.15359e-155	up	neutrophil cytosolic factor 2	http://www.ncbi.nlm.nih.gov/gene/?term=17970
H2-Q6	protein_coding	chr17:35424850-35430055	+	110557	142.393	142.809	121.958	104.664	67.3139	3938.01	3273.83	3604.11	4452.55	2900.61	4.96822	6.60375e-158	1.19056e-155	up	histocompatibility 2, Q region locus 6	http://www.ncbi.nlm.nih.gov/gene/?term=110557
Alox5ap	protein_coding	chr5:149265004-149288153	+	11690	115.922	126.581	124.629	109.601	115.117	1949.86	2265.7	1467.66	2489.9	1905.97	4.08903	4.85022e-157	8.68224e-155	up	arachidonate 5-lipoxygenase activating protein	http://www.ncbi.nlm.nih.gov/gene/?term=11690
Rasa4	protein_coding	chr5:136083916-136111860	+	54153	230.932	198.796	222.551	199.454	223.404	1627.83	1545.46	1432.4	1991.29	1356.33	2.88753	1.13773e-156	2.02227e-154	up	RAS p21 protein activator 4	http://www.ncbi.nlm.nih.gov/gene/?term=54153
Rasal3	protein_coding	chr17:32390659-32403582	-	320484	113.184	87.6327	69.4359	77.0169	85.8496	1441.29	1422.82	1149.08	1489.49	1076.93	3.92481	5.2583e-156	9.28108e-154	up	RAS protein activator like 3	http://www.ncbi.nlm.nih.gov/gene/?term=320484
Irf8	protein_coding	chr8:120736358-120756694	+	15900	158.823	198.796	166.468	116.513	131.701	5195.7	5506.27	3591.95	6226.35	4424.57	5.0111	1.34736e-155	2.36162e-153	up	interferon regulatory factor 8	http://www.ncbi.nlm.nih.gov/gene/?term=15900
Serpina3n	protein_coding	chr12:104406646-104414334	+	20716	1486	1738.05	1694.06	1576.87	1868.2	37251.6	41642.1	27281.3	59378.9	55859.4	4.72655	9.01203e-155	1.56871e-152	up	serine (or cysteine) peptidase inhibitor, clade A, member 3N	http://www.ncbi.nlm.nih.gov/gene/?term=20716
Trim21	protein_coding	chr7:102557920-102565482	-	20821	80.3241	81.1414	72.1065	65.1681	62.4361	847.296	1023.72	874.275	1304.89	791.445	3.74088	1.75452e-154	3.03316e-152	up	tripartite motif-containing 21	http://www.ncbi.nlm.nih.gov/gene/?term=20821
Il18bp	protein_coding	chr7:102015074-102018232	-	16068	63.8942	50.3077	63.2045	67.1429	58.5338	1178.16	1074.65	922.914	1910.66	1134.85	4.3624	4.57963e-154	7.86326e-152	up	interleukin 18 binding protein	http://www.ncbi.nlm.nih.gov/gene/?term=16068
Klhl6	protein_coding	chr16:19946492-19983049	-	239743	57.5048	58.4218	41.8396	57.269	55.6071	811.951	1117.26	697.961	1162.73	883.899	4.11095	8.07901e-154	1.3778e-151	up	kelch-like 6	http://www.ncbi.nlm.nih.gov/gene/?term=239743
Ptprc	protein_coding	chr1:138062859-138175756	-	19264	120.486	81.1414	107.715	75.0421	84.874	2835.45	4022.14	2267.77	4430.27	3287.7	5.16513	3.11772e-153	5.2813e-151	up	protein tyrosine phosphatase, receptor type, C	http://www.ncbi.nlm.nih.gov/gene/?term=19264
Gbp2	protein_coding	chr3:142620663-142638008	+	14469	219.978	232.064	253.708	259.685	148.286	17234.6	24898.8	11708.5	32052.6	20824.5	6.58202	4.12548e-153	6.94181e-151	up	guanylate binding protein 2	http://www.ncbi.nlm.nih.gov/gene/?term=14469
Lyl1	protein_coding	chr8:84701423-84704716	+	17095	62.0686	81.9528	84.5694	61.2185	56.5827	822.751	714.007	617.708	860.38	667.496	3.40394	3.35282e-151	5.60432e-149	up	lymphoblastomic leukemia 1	http://www.ncbi.nlm.nih.gov/gene/?term=17095
Cd300c2	protein_coding	chr11:114996721-115004261	-	140497	37.4237	50.3077	63.2045	52.332	66.3383	1072.13	884.454	750.247	1165.92	783.317	4.11283	3.80665e-151	6.32105e-149	up	CD300C molecule 2	http://www.ncbi.nlm.nih.gov/gene/?term=140497
Syk	protein_coding	chr13:52582610-52648792	+	20963	81.2369	93.3126	66.7653	66.1555	53.656	1389.25	1801.13	1028.7	1821.54	1410.17	4.36199	5.39544e-151	8.90071e-149	up	spleen tyrosine kinase	http://www.ncbi.nlm.nih.gov/gene/?term=20963
Hexb	protein_coding	chr13:97176331-97198357	-	15212	2416.11	2528.37	2096.43	2399.37	2315.01	19380.8	16791.1	17594.9	16498.9	13524.7	2.83343	1.81272e-150	2.97097e-148	up	hexosaminidase B	http://www.ncbi.nlm.nih.gov/gene/?term=15212
Ifi30	protein_coding	chr8:70762773-70766663	-	65972	96.754	79.5186	101.483	102.689	63.4116	5453.92	6043.6	3630.86	7234.19	6021.69	5.99896	5.17327e-150	8.42408e-148	up	interferon gamma inducible protein 30	http://www.ncbi.nlm.nih.gov/gene/?term=65972
Elf4	protein_coding	chrX:48411049-48463132	-	56501	31.9471	17.0397	21.3649	15.7983	20.4868	632.281	902.123	530.158	943.129	691.88	5.11731	1.57264e-148	2.54445e-146	up	E74-like factor 4 (ets domain transcription factor)	http://www.ncbi.nlm.nih.gov/gene/?term=56501
Capn3	protein_coding	chr2:120463593-120504919	+	12335	104.056	108.729	80.1184	87.8782	123.897	961.185	959.285	1005.6	915.546	904.219	3.23315	9.42605e-148	1.51537e-145	up	calpain 3	http://www.ncbi.nlm.nih.gov/gene/?term=12335
Sash3	protein_coding	chrX:48146436-48161565	+	74131	39.2493	51.9305	46.2906	38.5084	24.3891	990.639	1008.13	728.36	1185.01	820.908	4.55326	2.00212e-147	3.19832e-145	up	SAM and SH3 domain containing 3	http://www.ncbi.nlm.nih.gov/gene/?term=74131
Fes	protein_coding	chr7:80377758-80387954	-	14159	113.184	101.427	86.3498	111.576	85.8496	1450.12	1800.09	1044.51	2100.56	1498.56	3.98586	6.32034e-147	1.0033e-144	up	feline sarcoma oncogene	http://www.ncbi.nlm.nih.gov/gene/?term=14159
Plcb2	protein_coding	chr2:118705003-118728661	-	18796	51.1153	67.3474	50.7416	49.3698	41.9492	793.297	760.776	566.637	810.518	646.161	3.7727	1.27683e-146	2.0142e-144	up	phospholipase C, beta 2	http://www.ncbi.nlm.nih.gov/gene/?term=18796
Psme1	protein_coding	chr14:55578494-55581527	+	19186	567.745	645.074	630.265	647.732	543.389	4395.53	4131.26	3476.43	5900.66	4340.25	2.8739	1.62908e-146	2.55391e-144	up	proteasome (prosome, macropain) activator subunit 1 (PA28 alpha)	http://www.ncbi.nlm.nih.gov/gene/?term=19186
Wdfy4	protein_coding	chr14:32959547-33193855	-	545030	58.4175	38.9479	58.7535	48.3824	51.7049	847.296	1013.33	631.083	1034.37	848.34	4.09709	3.64697e-146	5.68206e-144	up	WD repeat and FYVE domain containing 4	http://www.ncbi.nlm.nih.gov/gene/?term=545030
Adap2	protein_coding	chr11:80154044-80178827	+	216991	135.091	117.655	98.8127	102.689	118.043	935.658	1109.99	836.58	1179.71	874.755	3.10843	4.22734e-146	6.54589e-144	up	ArfGAP with dual PH domains 2	http://www.ncbi.nlm.nih.gov/gene/?term=216991
Steap4	protein_coding	chr5:7960472-7982213	+	117167	26.4704	19.4739	10.6825	17.7731	20.4868	1672.99	1303.3	829.285	1625.28	1250.67	6.13942	5.18164e-146	7.97467e-144	up	STEAP family member 4	http://www.ncbi.nlm.nih.gov/gene/?term=117167
Tapbpl	protein_coding	chr6:125223927-125231860	-	213233	176.165	174.454	188.723	185.63	182.43	1356.85	1484.14	1084.64	1799.27	1411.19	2.97624	2.47184e-145	3.78117e-143	up	TAP binding protein-like	http://www.ncbi.nlm.nih.gov/gene/?term=213233
H2-DMa	protein_coding	chr17:34119693-34139101	+	14998	188.944	172.02	178.931	261.66	227.306	3259.59	3512.87	1979.58	3381.05	2836.6	3.86537	1.95997e-144	2.98009e-142	up	histocompatibility 2, class II, locus DMa	http://www.ncbi.nlm.nih.gov/gene/?term=14998
Plcg2	protein_coding	chr8:117498275-117635142	+	234779	151.52	133.072	150.445	140.21	95.6052	1776.08	2002.75	1394.71	2101.62	1778.97	3.75354	3.73298e-144	5.64194e-142	up	phospholipase C, gamma 2	http://www.ncbi.nlm.nih.gov/gene/?term=234779
Itgax	protein_coding	chr7:128129526-128150657	+	16411	15.5172	16.2283	7.12163	22.7101	7.80451	856.132	765.973	650.539	865.684	755.886	5.81351	9.10912e-144	1.36854e-141	up	integrin alpha X	http://www.ncbi.nlm.nih.gov/gene/?term=16411
A2m	protein_coding	chr6:121636165-121679238	+	232345	1497.86	1407.8	1355.78	1277.69	1583.34	7942.79	6374.1	8253.94	8300.38	10531.6	2.53932	4.51678e-142	6.74577e-140	up	alpha-2-macroglobulin	http://www.ncbi.nlm.nih.gov/gene/?term=232345
Cxcl16	protein_coding	chr11:70454389-70459984	-	66102	75.7602	61.6675	76.5576	82.9412	55.6071	2696.03	2087.98	1657.35	3090.37	2087.83	5.04364	5.61574e-142	8.33772e-140	up	chemokine (C-X-C motif) ligand 16	http://www.ncbi.nlm.nih.gov/gene/?term=66102
Trim12a	protein_coding	chr7:104299893-104315558	-	76681	108.62	88.4441	129.97	103.677	100.483	1075.07	934.341	1251.22	1391.88	856.468	3.37475	4.81238e-141	7.10319e-139	up	tripartite motif-containing 12A	http://www.ncbi.nlm.nih.gov/gene/?term=76681
Tcirg1	protein_coding	chr19:3896050-3907133	-	27060	592.39	524.985	664.983	610.211	546.316	3990.05	4444.1	3322	5554.81	3926.75	2.85361	2.56708e-140	3.76704e-138	up	T cell, immune regulator 1, ATPase, H+ transporting, lysosomal V0 protein A3	http://www.ncbi.nlm.nih.gov/gene/?term=27060
Psd4	protein_coding	chr2:24367558-24409870	+	215632	34.6854	41.3821	32.0474	41.4706	34.1447	804.097	842.882	538.67	1136.21	816.845	4.4933	3.5844e-140	5.22949e-138	up	pleckstrin and Sec7 domain containing 4	http://www.ncbi.nlm.nih.gov/gene/?term=215632
Clic1	protein_coding	chr17:35050243-35058719	+	114584	211.764	294.543	265.281	258.698	243.891	3193.81	3610.57	2231.29	4413.29	3634.15	3.74437	2.539e-138	3.68301e-136	up	chloride intracellular channel 1	http://www.ncbi.nlm.nih.gov/gene/?term=114584
Cyba	protein_coding	chr8:122424771-122432940	-	13057	96.754	122.524	138.872	137.248	81.9474	3736.74	3646.95	2452.59	5147.43	3489.88	4.99925	1.21299e-137	1.74948e-135	up	cytochrome b-245, alpha polypeptide	http://www.ncbi.nlm.nih.gov/gene/?term=13057
Cyp4f18	protein_coding	chr8:71988482-72009668	-	72054	8.21496	14.6055	14.2433	9.87396	15.609	1860.52	1891.55	1415.38	2635.24	1704.81	7.24452	1.9837e-136	2.8448e-134	up	cytochrome P450, family 4, subfamily f, polypeptide 18	http://www.ncbi.nlm.nih.gov/gene/?term=72054
Il21r	protein_coding	chr7:125603252-125634397	+	60504	41.9876	51.9305	40.9494	41.4706	29.2669	818.824	835.607	582.445	1002.54	676.64	4.24513	3.05967e-136	4.36306e-134	up	interleukin 21 receptor	http://www.ncbi.nlm.nih.gov/gene/?term=60504
C3	protein_coding	chr17:57203967-57228136	-	12266	1282.45	1170.87	1271.21	1004.18	697.528	18654.3	16369.2	14269.3	19996.7	12567.6	3.91474	4.32156e-136	6.12787e-134	up	complement component 3	http://www.ncbi.nlm.nih.gov/gene/?term=12266
Tifab	protein_coding	chr13:56173703-56179002	-	212937	61.1558	71.4044	80.1184	58.2564	47.8026	1155.58	1445.68	790.374	1465.09	1231.36	4.25169	4.85107e-136	6.84028e-134	up	TRAF-interacting protein with forkhead-associated domain, family member B	http://www.ncbi.nlm.nih.gov/gene/?term=212937
Cmklr1	protein_coding	chr5:113612355-113650475	-	14747	99.4923	98.1811	92.5812	92.8152	51.7049	1226.27	1385.4	1014.11	1705.91	1205.96	3.90733	6.23583e-136	8.74402e-134	up	chemokine-like receptor 1	http://www.ncbi.nlm.nih.gov/gene/?term=14747
Trim30a	protein_coding	chr7:104409025-104465193	-	20128	94.9285	119.278	109.495	85.9034	60.485	2089.28	2660.64	2868.45	3750.24	2122.37	4.83917	9.59555e-136	1.33808e-133	up	tripartite motif-containing 30A	http://www.ncbi.nlm.nih.gov/gene/?term=20128
Cmtm7	protein_coding	chr9:114756836-114781993	-	102545	51.1153	66.536	49.8514	53.3194	41.9492	1026.97	1036.19	659.05	1236.99	1022.07	4.2404	1.10361e-135	1.5305e-133	up	CKLF-like MARVEL transmembrane domain containing 7	http://www.ncbi.nlm.nih.gov/gene/?term=102545
Herc6	protein_coding	chr6:57580992-57665136	+	67138	127.788	144.432	112.166	123.424	135.603	1387.29	1810.48	2187.51	2634.18	1277.08	3.85185	2.23715e-135	3.08556e-133	up	hect domain and RLD 6	http://www.ncbi.nlm.nih.gov/gene/?term=67138
Gpsm3	protein_coding	chr17:34589806-34591754	+	106512	37.4237	40.5707	47.1808	44.4328	44.8759	718.68	758.698	492.464	879.476	660.384	4.03471	7.50212e-135	1.0291e-132	up	G-protein signalling modulator 3 (AGS3-like, C. elegans)	http://www.ncbi.nlm.nih.gov/gene/?term=106512
Arhgap25	protein_coding	chr6:87458544-87533261	-	232201	43.8131	37.325	56.9731	47.395	39.0225	652.899	627.744	535.022	753.23	521.196	3.78451	2.66562e-134	3.63677e-132	up	Rho GTPase activating protein 25	http://www.ncbi.nlm.nih.gov/gene/?term=232201
Sp100	protein_coding	chr1:85649948-85709998	+	20684	175.253	146.055	145.994	150.084	109.263	1535.54	1822.95	1675.59	2693.59	1505.68	3.66656	7.52267e-134	1.02082e-131	up	nuclear antigen Sp100	http://www.ncbi.nlm.nih.gov/gene/?term=20684
Ly6a	protein_coding	chr15:74994877-74998031	-	110454	546.752	787.072	866.169	894.581	650.701	7209.38	7379.11	6932.19	11519.1	7467.42	3.43501	9.85569e-134	1.33026e-131	up	lymphocyte antigen 6 complex, locus A	http://www.ncbi.nlm.nih.gov/gene/?term=110454
Hck	protein_coding	chr2:153108468-153151441	+	15162	87.6263	92.5012	60.5339	75.0421	89.7519	2188.44	2586.85	1640.33	3364.07	2362.14	4.9039	1.05156e-133	1.41177e-131	up	hemopoietic cell kinase	http://www.ncbi.nlm.nih.gov/gene/?term=15162
Slco2b1	protein_coding	chr7:99657804-99711340	-	101488	497.462	404.084	404.153	418.656	383.397	2852.14	2913.19	2456.24	2520.67	2294.07	2.62883	3.00224e-133	4.00934e-131	up	solute carrier organic anion transporter family, member 2b1	http://www.ncbi.nlm.nih.gov/gene/?term=101488
Itgb5	protein_coding	chr16:33829665-33949338	+	16419	1640.25	1493	1594.36	1454.43	1407.74	8304.09	8186.66	7799.17	7175.84	6537.8	2.32388	4.00451e-133	5.31967e-131	up	integrin beta 5	http://www.ncbi.nlm.nih.gov/gene/?term=16419
Zmynd15	protein_coding	chr11:70459433-70466204	+	574428	18.2555	16.2283	14.2433	14.8109	17.5601	815.878	609.037	483.952	835.979	571.994	5.35508	9.51049e-133	1.25678e-130	up	zinc finger, MYND-type containing 15	http://www.ncbi.nlm.nih.gov/gene/?term=574428
Myo1f	protein_coding	chr17:33555707-33607764	+	17916	101.318	107.107	71.2163	76.0295	53.656	2549.74	2495.39	1823.94	2789.07	2150.82	4.84686	1.04401e-132	1.37243e-130	up	myosin IF	http://www.ncbi.nlm.nih.gov/gene/?term=17916
Xaf1	protein_coding	chr11:72301461-72313733	+	327959	141.48	191.494	215.429	224.139	212.673	1489.4	1607.82	1871.36	2411.4	1530.06	3.1777	1.75181e-132	2.29097e-130	up	XIAP associated factor 1	http://www.ncbi.nlm.nih.gov/gene/?term=327959
Trem2	protein_coding	chr17:48346401-48352276	+	83433	311.256	362.702	311.571	288.32	317.058	3190.86	2340.53	2619.18	2764.67	1980.14	3.01798	2.5848e-132	3.36291e-130	up	triggering receptor expressed on myeloid cells 2	http://www.ncbi.nlm.nih.gov/gene/?term=83433
Ifi209	protein_coding	chr1:173630859-173647928	+	236312	7.30219	17.0397	8.90204	7.89917	5.85338	1176.2	1835.42	1398.35	2772.1	1402.05	7.49035	1.2809e-131	1.65794e-129	up	interferon activated gene 209	http://www.ncbi.nlm.nih.gov/gene/?term=236312
Fermt3	protein_coding	chr19:6998958-7019469	-	108101	97.6668	86.8213	97.9225	122.437	86.8252	2287.6	2396.65	1642.76	2946.08	2251.4	4.55247	1.71392e-131	2.20712e-129	up	fermitin family member 3	http://www.ncbi.nlm.nih.gov/gene/?term=108101
Slc37a2	protein_coding	chr9:37229149-37255738	-	56857	54.7664	53.5533	62.3143	60.2311	48.7782	706.898	607.997	505.839	765.961	568.946	3.49714	2.68716e-131	3.44284e-129	up	solute carrier family 37 (glycerol-3-phosphate transporter), member 2	http://www.ncbi.nlm.nih.gov/gene/?term=56857
Slc7a7	protein_coding	chr14:54369442-54420068	-	20540	49.2898	47.8734	24.9257	49.3698	47.8026	476.174	461.454	392.755	485.887	415.534	3.35143	4.87327e-131	6.21218e-129	up	solute carrier family 7 (cationic amino acid transporter, y+ system), member 7	http://www.ncbi.nlm.nih.gov/gene/?term=20540
Ptpn18	protein_coding	chr1:34459729-34473784	+	19253	32.8599	43.8164	45.4004	38.5084	32.1936	775.624	684.907	470.576	951.616	691.88	4.20912	6.11952e-131	7.76164e-129	up	protein tyrosine phosphatase, non-receptor type 18	http://www.ncbi.nlm.nih.gov/gene/?term=19253
Fcgr2b	protein_coding	chr1:170960558-170976071	-	14130	62.9814	55.1762	58.7535	64.1807	39.9981	3541.36	4545.95	2188.73	6035.39	4040.54	6.17766	8.37946e-131	1.05749e-128	up	Fc receptor, IgG, low affinity IIb	http://www.ncbi.nlm.nih.gov/gene/?term=14130
Pla2g15	protein_coding	chr8:106150354-106164718	+	192654	314.907	356.211	332.046	325.841	359.983	1733.86	1616.13	1491.98	1691.05	1314.67	2.216	1.98066e-130	2.48716e-128	up	phospholipase A2, group XV	http://www.ncbi.nlm.nih.gov/gene/?term=192654
Trim14	protein_coding	chr4:46505072-46536150	-	74735	37.4237	29.2109	36.4984	58.2564	43.9004	626.39	689.064	693.097	797.787	513.068	4.02586	1.10659e-129	1.38269e-127	up	tripartite motif-containing 14	http://www.ncbi.nlm.nih.gov/gene/?term=74735
Ppp1r18	protein_coding	chr17:35865593-35875596	+	76448	212.676	190.682	255.489	235.988	208.771	1866.41	1942.47	1344.85	2265	1862.28	3.07321	2.59911e-129	3.2316e-127	up	protein phosphatase 1, regulatory subunit 18	http://www.ncbi.nlm.nih.gov/gene/?term=76448
Rnase4	protein_coding	chr14:51091077-51106151	+	58809	282.96	303.469	338.278	280.42	324.863	1675.94	1448.8	1596.56	1860.8	1547.33	2.40937	4.7729e-128	5.9053e-126	up	ribonuclease, RNase A family 4	http://www.ncbi.nlm.nih.gov/gene/?term=58809
Dapp1	protein_coding	chr3:137931007-137981549	-	26377	48.377	68.1588	61.4241	68.1303	54.6316	499.738	604.879	442.609	620.619	500.876	3.14853	5.73798e-128	7.06471e-126	up	dual adaptor for phosphotyrosine and 3-phosphoinositides 1	http://www.ncbi.nlm.nih.gov/gene/?term=26377
Otulinl	protein_coding	chr15:27655070-27681603	-	223433	128.701	171.208	153.115	154.034	165.846	1085.87	835.607	863.332	998.295	964.161	2.61856	6.31796e-128	7.74103e-126	up	OTU deubiquitinase with linear linkage specificity like	http://www.ncbi.nlm.nih.gov/gene/?term=223433
Irf1	protein_coding	chr11:53770014-53778374	+	16362	153.346	159.849	201.186	165.882	142.432	5268.36	7207.63	3170.01	8479.67	5389.75	5.16473	1.00527e-127	1.22575e-125	up	interferon regulatory factor 1	http://www.ncbi.nlm.nih.gov/gene/?term=16362
Tnfaip8l2	protein_coding	chr3:95139521-95142416	-	69769	33.7726	72.2159	41.8396	54.3068	43.9004	961.185	962.403	673.642	1145.76	790.429	4.19828	1.30093e-127	1.57863e-125	up	tumor necrosis factor, alpha-induced protein 8-like 2	http://www.ncbi.nlm.nih.gov/gene/?term=69769
Ifi211	protein_coding	chr1:173896339-173913087	-	381308	5.47664	9.73697	8.90204	13.8235	0.975564	1311.69	1753.32	1352.15	2562.04	1504.66	7.76262	3.21548e-127	3.88319e-125	up	interferon activated gene 211	http://www.ncbi.nlm.nih.gov/gene/?term=381308
Fcgr3	protein_coding	chr1:171051169-171065915	-	14131	209.025	257.218	218.1	195.504	217.551	4872.69	6300.31	3407.12	7752.97	6026.77	4.69104	8.88217e-127	1.06755e-124	up	Fc receptor, IgG, low affinity III	http://www.ncbi.nlm.nih.gov/gene/?term=14131
Cxcl9	protein_coding	chr5:92321331-92328079	-	17329	12.7788	20.2854	8.01184	4.93698	6.82895	3354.82	4446.18	1831.24	5092.26	3721.52	8.42624	4.65169e-126	5.56439e-124	up	chemokine (C-X-C motif) ligand 9	http://www.ncbi.nlm.nih.gov/gene/?term=17329
Runx1	protein_coding	chr16:92601466-92826074	-	12394	31.0343	27.5881	32.9376	18.7605	27.3158	629.336	1022.68	527.727	897.511	639.049	4.75075	5.79451e-126	6.89875e-124	up	runt related transcription factor 1	http://www.ncbi.nlm.nih.gov/gene/?term=12394
Mov10	protein_coding	chr3:104794828-104818619	-	17454	85.8007	83.5756	97.9225	100.714	69.265	707.88	767.012	691.881	1012.09	659.368	3.13391	2.66528e-125	3.15829e-123	up	Mov10 RISC complex RNA helicase	http://www.ncbi.nlm.nih.gov/gene/?term=17454
Sla	protein_coding	chr15:66780819-66831829	-	20491	41.9876	58.4218	59.6437	37.521	38.047	1578.74	2185.67	1347.28	1918.08	1498.56	5.17249	3.95105e-125	4.66002e-123	up	src-like adaptor	http://www.ncbi.nlm.nih.gov/gene/?term=20491
Gbp7	protein_coding	chr3:142530336-142550151	+	229900	248.274	318.886	222.551	268.572	176.577	5454.9	7873.83	5108.25	8672.76	5328.79	4.71438	1.4182e-124	1.6649e-122	up	guanylate binding protein 7	http://www.ncbi.nlm.nih.gov/gene/?term=229900
Phf11b	protein_coding	chr14:59320964-59341388	-	236451	10.9533	12.1712	23.1453	18.7605	12.6823	797.224	987.346	993.439	1618.91	903.203	6.09437	1.92263e-124	2.24663e-122	up	PHD finger protein 11B	http://www.ncbi.nlm.nih.gov/gene/?term=236451
Samd9l	protein_coding	chr6:3372257-3399571	-	209086	143.305	130.638	146.884	132.311	122.921	1470.74	1615.09	1814.21	2638.43	1273.02	3.70359	2.00185e-124	2.32842e-122	up	sterile alpha motif domain containing 9-like	http://www.ncbi.nlm.nih.gov/gene/?term=209086
Parp3	protein_coding	chr9:106470322-106476949	-	235587	251.926	263.71	278.634	283.383	225.355	1797.68	2084.86	1558.86	2460.2	1816.56	2.89878	3.20333e-124	3.70881e-122	up	poly (ADP-ribose) polymerase family, member 3	http://www.ncbi.nlm.nih.gov/gene/?term=235587
Arl11	protein_coding	chr14:61306290-61311937	+	219144	15.5172	17.0397	16.0237	17.7731	13.6579	491.883	519.656	398.835	672.603	399.279	4.95397	2.05002e-123	2.36268e-121	up	ADP-ribosylation factor-like 11	http://www.ncbi.nlm.nih.gov/gene/?term=219144
Plekhf2	protein_coding	chr4:10988662-11007619	-	71801	132.352	136.318	141.542	145.147	129.75	776.606	1014.37	773.35	1134.09	941.81	2.76022	9.57726e-123	1.09877e-120	up	pleckstrin homology domain containing, family F (with FYVE domain) member 2	http://www.ncbi.nlm.nih.gov/gene/?term=71801
Gbp8	protein_coding	chr5:105012513-105053609	-	76074	3.6511	3.24566	3.56082	3.94958	6.82895	1103.55	1197.29	779.43	1377.03	713.215	7.94521	3.32543e-122	3.79791e-120	up	guanylate-binding protein 8	http://www.ncbi.nlm.nih.gov/gene/?term=76074
Fcgr4	protein_coding	chr1:171018926-171029761	+	246256	10.0405	17.8511	13.3531	13.8235	13.6579	2362.22	3345.54	1567.37	4665.78	2984.94	7.75884	3.64741e-122	4.14687e-120	up	Fc receptor, IgG, low affinity IV	http://www.ncbi.nlm.nih.gov/gene/?term=246256
Il6ra	protein_coding	chr3:89869324-89913196	-	16194	108.62	87.6327	89.9106	78.9917	125.848	722.607	968.639	650.539	872.05	859.516	3.055	2.11618e-121	2.39517e-119	up	interleukin 6 receptor, alpha	http://www.ncbi.nlm.nih.gov/gene/?term=16194
Ifi47	protein_coding	chr11:49076587-49096987	+	15953	58.4175	98.9925	86.3498	61.2185	34.1447	4693.02	5165.38	3520.2	7508.96	4290.47	6.20999	8.46563e-121	9.53895e-119	up	interferon gamma inducible protein 47	http://www.ncbi.nlm.nih.gov/gene/?term=15953
Tmem176b	protein_coding	chr6:48833811-48845948	-	65963	970.279	909.595	1142.13	1068.36	1207.75	4781.38	4564.66	3679.49	4541.66	4177.69	2.03799	3.25664e-120	3.65323e-118	up	transmembrane protein 176B	http://www.ncbi.nlm.nih.gov/gene/?term=65963
Rinl	protein_coding	chr7:28788874-28798965	+	320435	50.2026	62.4789	64.0947	78.0043	69.265	636.208	719.204	509.487	664.116	571.994	3.26269	5.06949e-120	5.66168e-118	up	Ras and Rab interactor-like	http://www.ncbi.nlm.nih.gov/gene/?term=320435
Gna15	protein_coding	chr10:81502313-81524447	-	14676	49.2898	48.6848	28.4865	40.4832	58.5338	755.988	662.042	584.877	773.387	609.586	3.91049	1.37491e-119	1.52876e-117	up	guanine nucleotide binding protein, alpha 15	http://www.ncbi.nlm.nih.gov/gene/?term=14676
Casp8	protein_coding	chr1:58795233-58847503	+	12370	90.3646	54.3647	62.3143	66.1555	59.5094	928.786	1133.89	701.609	1356.88	967.209	3.93676	1.44223e-119	1.59657e-117	up	caspase 8	http://www.ncbi.nlm.nih.gov/gene/?term=12370
Ifi213	protein_coding	chr1:173566280-173599348	-	623121	9.12774	12.9826	11.5727	12.8361	4.87782	798.206	1106.87	1232.98	1796.08	810.749	6.79567	2.52304e-118	2.78085e-116	up	interferon activated gene 213	http://www.ncbi.nlm.nih.gov/gene/?term=623121
Cd48	protein_coding	chr1:171681245-171705258	+	12506	14.6044	17.0397	11.5727	13.8235	11.7068	569.446	518.617	353.844	646.081	431.79	5.18983	2.6883e-118	2.95011e-116	up	CD48 antigen	http://www.ncbi.nlm.nih.gov/gene/?term=12506
Rcsd1	protein_coding	chr1:165648945-165710063	-	226594	125.05	112.787	157.566	134.286	114.141	719.662	755.58	603.116	649.263	602.474	2.37229	5.06255e-118	5.53155e-116	up	RCSD domain containing 1	http://www.ncbi.nlm.nih.gov/gene/?term=226594
Ms4a6c	protein_coding	chr19:11469353-11487182	+	73656	17.3427	21.0968	20.4747	18.7605	25.3647	1968.52	2976.59	1703.56	4363.43	2847.78	7.07217	1.89759e-117	2.06444e-115	up	membrane-spanning 4-domains, subfamily A, member 6C	http://www.ncbi.nlm.nih.gov/gene/?term=73656
Ctsc	protein_coding	chr7:88278024-88315861	+	13032	278.396	189.059	211.869	222.164	236.086	9526.44	13555.7	5418.32	15063.5	11472.4	5.59672	1.92137e-117	2.08135e-115	up	cathepsin C	http://www.ncbi.nlm.nih.gov/gene/?term=13032
Slc15a3	protein_coding	chr19:10842544-10857915	+	65221	47.4642	51.1191	60.5339	53.3194	53.656	1672.01	2032.89	1023.84	2547.19	1751.54	5.08465	2.61327e-117	2.81876e-115	up	solute carrier family 15, member 3	http://www.ncbi.nlm.nih.gov/gene/?term=65221
Tgtp2	protein_coding	chr11:49057196-49064212	-	100039796	45.6387	51.9305	51.6318	63.1933	17.5601	3055.37	2445.5	2191.16	3361.95	1874.48	5.81115	2.04897e-116	2.20068e-114	up	T cell specific GTPase 2	http://www.ncbi.nlm.nih.gov/gene/?term=100039796
Lrrk1	protein_coding	chr7:66258745-66388341	-	233328	138.742	80.33	112.166	130.336	121.945	1036.78	1210.8	823.205	1264.58	991.592	3.19503	1.98894e-115	2.12716e-113	up	leucine-rich repeat kinase 1	http://www.ncbi.nlm.nih.gov/gene/?term=233328
Stat6	protein_coding	chr10:127642955-127660987	+	20852	170.689	138.752	166.468	168.845	154.139	1244.93	1489.33	960.608	1621.04	1411.19	3.07548	2.29535e-115	2.4445e-113	up	signal transducer and activator of transcription 6	http://www.ncbi.nlm.nih.gov/gene/?term=20852
Arhgap4	protein_coding	chrX:73894352-73911345	-	171207	77.5858	84.3871	100.593	83.9286	108.288	928.786	1036.19	719.848	1037.55	913.362	3.35126	2.5233e-115	2.67597e-113	up	Rho GTPase activating protein 4	http://www.ncbi.nlm.nih.gov/gene/?term=171207
Icosl	protein_coding	chr10:78069368-78079525	+	50723	141.48	170.397	153.115	146.135	131.701	854.169	913.555	705.257	989.808	792.461	2.51607	4.09473e-115	4.32431e-113	up	icos ligand	http://www.ncbi.nlm.nih.gov/gene/?term=50723
Ifi207	protein_coding	chr1:173723424-173741831	-	226691	7.30219	11.3598	14.2433	12.8361	1.95113	1021.08	1584.95	1151.51	2135.57	1240.51	7.21488	2.30343e-114	2.42244e-112	up	interferon activated gene 207	http://www.ncbi.nlm.nih.gov/gene/?term=226691
Lcp2	protein_coding	chr11:34046928-34092281	+	16822	63.8942	51.9305	44.5102	46.4076	38.047	1410.85	1829.19	948.449	1824.73	1256.76	4.89057	3.39762e-114	3.55834e-112	up	lymphocyte cytosolic protein 2	http://www.ncbi.nlm.nih.gov/gene/?term=16822
Sh3bp2	protein_coding	chr5:34525784-34563639	+	24055	131.439	130.638	116.617	148.109	139.506	1138.89	1191.05	826.853	1574.36	1064.74	3.12261	4.12234e-114	4.2995e-112	up	SH3-domain binding protein 2	http://www.ncbi.nlm.nih.gov/gene/?term=24055
Nlrp1b	protein_coding	chr11:71152574-71242514	-	637515	18.2555	16.2283	16.0237	7.89917	10.7312	447.702	520.695	338.037	519.835	412.486	5.00282	7.94131e-114	8.2485e-112	up	NLR family, pyrin domain containing 1B	http://www.ncbi.nlm.nih.gov/gene/?term=637515
Lsp1	protein_coding	chr7:142458223-142494868	+	16985	98.5796	87.6327	111.276	77.0169	86.8252	1446.2	1232.62	891.299	1456.6	1066.77	3.72255	1.04401e-113	1.07995e-111	up	lymphocyte specific 1	http://www.ncbi.nlm.nih.gov/gene/?term=16985
Clec7a	protein_coding	chr6:129461591-129472785	-	56644	30.1215	22.7196	32.9376	14.8109	26.3402	2559.56	3376.72	1438.48	5024.36	3583.35	6.97433	2.17696e-113	2.24271e-111	up	C-type lectin domain family 7, member a	http://www.ncbi.nlm.nih.gov/gene/?term=56644
Trim30d	protein_coding	chr7:104470014-104507853	-	209387	75.7602	62.4789	50.7416	64.1807	59.5094	801.151	832.489	1099.23	1379.15	672.576	3.93551	3.09967e-113	3.18031e-111	up	tripartite motif-containing 30D	http://www.ncbi.nlm.nih.gov/gene/?term=209387
Arpc1b	protein_coding	chr5:145114256-145128186	+	11867	1036	821.962	924.032	1148.34	1137.51	9233.86	10188.4	6395.95	11297.4	9435.37	3.19988	3.90666e-113	3.99206e-111	up	actin related protein 2/3 complex, subunit 1B	http://www.ncbi.nlm.nih.gov/gene/?term=11867
Cd33	protein_coding	chr7:43527399-43537424	-	12489	77.5858	82.7642	61.4241	69.1177	69.265	697.08	989.425	588.525	960.103	622.793	3.41944	5.21349e-113	5.30599e-111	up	CD33 antigen	http://www.ncbi.nlm.nih.gov/gene/?term=12489
Slamf8	protein_coding	chr1:172581377-172590873	-	74748	8.21496	11.3598	12.4629	7.89917	13.6579	1105.51	1100.63	537.454	1369.61	974.321	6.56679	1.113e-112	1.1282e-110	up	SLAM family member 8	http://www.ncbi.nlm.nih.gov/gene/?term=74748
Lpxn	protein_coding	chr19:12795887-12833813	+	107321	24.6449	25.1538	16.9139	33.5715	20.4868	409.412	424.039	359.924	582.427	430.774	4.19625	1.25345e-112	1.26548e-110	up	leupaxin	http://www.ncbi.nlm.nih.gov/gene/?term=107321
Slamf9	protein_coding	chr1:172458569-172478421	+	98365	27.3832	35.7022	28.4865	28.6345	32.1936	388.794	333.619	351.412	512.409	439.918	3.72976	1.43745e-112	1.44546e-110	up	SLAM family member 9	http://www.ncbi.nlm.nih.gov/gene/?term=98365
Akna	protein_coding	chr4:63367123-63411094	-	100182	73.0219	81.9528	97.0323	66.1555	59.5094	966.094	1076.73	643.243	1022.7	850.372	3.59024	5.74937e-112	5.75849e-110	up	AT-hook transcription factor	http://www.ncbi.nlm.nih.gov/gene/?term=100182
Tec	protein_coding	chr5:72755718-72868654	-	21682	62.0686	71.4044	77.4478	67.1429	57.5583	430.03	447.943	403.699	554.844	485.636	2.78791	1.00288e-111	1.0005e-109	up	tec protein tyrosine kinase	http://www.ncbi.nlm.nih.gov/gene/?term=21682
Trim34a	protein_coding	chr7:104244448-104262244	+	94094	60.2431	72.2159	97.9225	87.8782	67.3139	688.244	701.535	953.313	960.103	618.729	3.34588	1.09333e-111	1.08645e-109	up	tripartite motif-containing 34A	http://www.ncbi.nlm.nih.gov/gene/?term=94094
Atf3	protein_coding	chr1:191170296-191183333	-	11910	22.8193	20.2854	28.4865	33.5715	22.438	433.957	519.656	318.581	620.619	447.029	4.20447	1.46986e-111	1.45487e-109	up	activating transcription factor 3	http://www.ncbi.nlm.nih.gov/gene/?term=11910
Tnfrsf1b	protein_coding	chr4:145212368-145246870	-	21938	167.95	120.901	130.86	125.399	131.701	2429.96	2846.68	1659.79	3448.95	2302.2	4.22887	2.35582e-111	2.32269e-109	up	tumor necrosis factor receptor superfamily, member 1b	http://www.ncbi.nlm.nih.gov/gene/?term=21938
Ccl12	protein_coding	chr11:82101845-82103399	+	20293	15.5172	11.3598	10.6825	20.7353	7.80451	471.265	431.314	307.638	591.975	467.349	5.11088	6.02205e-111	5.91427e-109	up	chemokine (C-C motif) ligand 12	http://www.ncbi.nlm.nih.gov/gene/?term=20293
Ly6i	protein_coding	chr15:74979534-74983434	-	57248	3.6511	3.24566	4.45102	3.94958	1.95113	1546.34	1596.38	747.815	2031.6	1175.48	8.68084	1.07675e-110	1.05338e-108	up	lymphocyte antigen 6 complex, locus I	http://www.ncbi.nlm.nih.gov/gene/?term=57248
Cst7	protein_coding	chr2:150570415-150578944	+	13011	6.38942	12.9826	8.90204	4.93698	2.92669	924.858	698.418	781.862	1013.15	562.851	6.74952	3.25611e-110	3.17314e-108	up	cystatin F (leukocystatin)	http://www.ncbi.nlm.nih.gov/gene/?term=13011
Trex1	protein_coding	chr9:109057932-109059723	-	22040	218.153	187.437	232.343	246.849	209.746	1120.24	1309.53	1068.83	1588.15	1131.8	2.50804	6.20739e-110	6.02595e-108	up	three prime repair exonuclease 1	http://www.ncbi.nlm.nih.gov/gene/?term=22040
Spi1	protein_coding	chr2:91082374-91115759	+	20375	117.748	117.655	109.495	78.0043	63.4116	2367.13	2417.44	1600.2	3113.71	2387.54	4.60815	7.97535e-110	7.71256e-108	up	spleen focus forming virus (SFFV) proviral integration oncogene	http://www.ncbi.nlm.nih.gov/gene/?term=20375
Tspo	protein_coding	chr15:83563573-83574203	+	12257	146.044	213.402	242.136	161.933	175.601	3762.27	4299.63	3069.08	5935.67	4465.21	4.51805	8.58141e-110	8.26697e-108	up	translocator protein	http://www.ncbi.nlm.nih.gov/gene/?term=12257
Tbxas1	protein_coding	chr6:38864159-39084590	+	21391	70.2836	78.7072	69.4359	60.2311	60.485	987.694	1160.91	620.14	1279.43	1014.96	3.89746	9.79311e-110	9.3984e-108	up	thromboxane A synthase 1, platelet	http://www.ncbi.nlm.nih.gov/gene/?term=21391
1700017B05Rik	protein_coding	chr9:57252322-57262599	-	74211	203.549	232.064	202.076	230.063	192.186	1035.8	1035.15	869.411	1180.77	913.362	2.24757	2.80983e-109	2.68637e-107	up	RIKEN cDNA 1700017B05 gene	http://www.ncbi.nlm.nih.gov/gene/?term=74211
Tmem140	protein_coding	chr6:34863146-34874946	+	68487	77.5858	86.0099	97.0323	107.626	81.9474	902.277	900.044	763.623	1110.75	621.777	3.25656	3.21878e-109	3.06574e-107	up	transmembrane protein 140	http://www.ncbi.nlm.nih.gov/gene/?term=68487
Tlr2	protein_coding	chr3:83836272-83841824	-	24088	115.922	96.5583	101.483	119.475	109.263	3222.28	2296.88	1768.01	3078.7	1919.18	4.50178	3.43012e-109	3.25475e-107	up	toll-like receptor 2	http://www.ncbi.nlm.nih.gov/gene/?term=24088
Lcn2	protein_coding	chr2:32384637-32387739	-	16819	104.969	77.0843	105.934	42.458	41.9492	10518.1	6558.06	4090.49	11529.7	8141.01	6.77458	3.44395e-109	3.25563e-107	up	lipocalin 2	http://www.ncbi.nlm.nih.gov/gene/?term=16819
Rnase6	protein_coding	chr14:51123908-51132187	+	78416	20.081	20.2854	16.0237	20.7353	9.75564	320.068	365.838	283.319	369.189	243.834	4.18008	5.94028e-109	5.5945e-107	up	ribonuclease, RNase A family, 6	http://www.ncbi.nlm.nih.gov/gene/?term=78416
Oas1a	protein_coding	chr5:120896256-120907544	-	246730	46.5515	59.2332	40.9494	57.269	21.4624	1473.69	1410.35	2022.14	2074.04	1150.08	5.16847	1.30955e-108	1.22874e-106	up	2'-5' oligoadenylate synthetase 1A	http://www.ncbi.nlm.nih.gov/gene/?term=246730
Tep1	protein_coding	chr14:50824059-50870579	-	21745	189.857	174.454	201.186	186.618	189.259	1063.29	1148.44	942.369	1374.91	1032.23	2.56338	3.06207e-108	2.86247e-106	up	telomerase associated protein 1	http://www.ncbi.nlm.nih.gov/gene/?term=21745
Cx3cr1	protein_coding	chr9:120048683-120068296	-	13051	738.434	676.719	606.229	659.58	681.919	5371.44	4757.97	3837.57	4185.2	3867.82	2.71119	4.7232e-108	4.39903e-106	up	chemokine (C-X3-C motif) receptor 1	http://www.ncbi.nlm.nih.gov/gene/?term=13051
H2-DMb1	protein_coding	chr17:34153191-34160229	+	14999	58.4175	48.6848	62.3143	72.0799	64.3872	2118.73	2449.66	1088.28	2616.15	1967.95	5.06788	6.9822e-108	6.47907e-106	up	histocompatibility 2, class II, locus Mb1	http://www.ncbi.nlm.nih.gov/gene/?term=14999
Ptgs1	protein_coding	chr2:36216742-36258593	+	19224	286.611	281.561	243.026	318.929	281.938	1835.97	1606.78	1399.57	1584.97	1431.51	2.47765	2.5258e-107	2.33521e-105	up	prostaglandin-endoperoxide synthase 1	http://www.ncbi.nlm.nih.gov/gene/?term=19224
Txnip	protein_coding	chr3:96557957-96561857	+	56338	669.063	559.876	800.294	785.967	738.502	4280.66	3962.9	3084.89	4864.17	3985.67	2.50634	3.22465e-107	2.97045e-105	up	thioredoxin interacting protein	http://www.ncbi.nlm.nih.gov/gene/?term=56338
Il13ra1	protein_coding	chrX:36112108-36171262	+	16164	131.439	105.484	106.825	112.563	100.483	760.897	1146.36	685.801	1168.04	967.209	3.08672	3.29607e-107	3.02519e-105	up	interleukin 13 receptor, alpha 1	http://www.ncbi.nlm.nih.gov/gene/?term=16164
Sting1	protein_coding	chr18:35733678-35740554	-	72512	103.143	137.94	94.3617	77.0169	80.9718	1941.02	2391.46	1293.78	2743.46	2218.89	4.41998	5.16921e-107	4.72721e-105	up	stimulator of interferon response cGAMP interactor 1	http://www.ncbi.nlm.nih.gov/gene/?term=72512
Limd2	protein_coding	chr11:106156254-106160729	-	67803	270.181	302.657	271.512	285.357	244.866	1865.43	1519.47	1321.75	1970.07	1472.15	2.56719	5.45019e-107	4.96616e-105	up	LIM domain containing 2	http://www.ncbi.nlm.nih.gov/gene/?term=67803
Fam111a	protein_coding	chr19:12573510-12589769	+	107373	75.7602	62.4789	59.6437	51.3446	55.6071	767.77	1102.71	635.947	1203.05	850.372	3.90125	7.78171e-107	7.06512e-105	up	family with sequence similarity 111, member A	http://www.ncbi.nlm.nih.gov/gene/?term=107373
Cd180	protein_coding	chr13:102693547-102706631	+	17079	61.1558	61.6675	27.5963	58.2564	39.9981	1753.5	1584.95	1217.18	1861.86	1296.39	4.95406	9.49064e-107	8.58579e-105	up	CD180 antigen	http://www.ncbi.nlm.nih.gov/gene/?term=17079
Gbp5	protein_coding	chr3:142496934-142522344	+	229898	151.52	119.278	186.053	184.643	108.288	4423.02	5858.6	3000.99	7211.91	4064.92	5.03416	1.40357e-106	1.26071e-104	up	guanylate binding protein 5	http://www.ncbi.nlm.nih.gov/gene/?term=229898
Itpripl1	protein_coding	chr2:127138769-127143457	-	73338	32.8599	36.5136	48.071	29.6219	38.047	331.849	404.292	316.15	405.259	338.32	3.27513	1.4034e-106	1.26071e-104	up	inositol 1,4,5-triphosphate receptor interacting protein-like 1	http://www.ncbi.nlm.nih.gov/gene/?term=73338
Dock8	protein_coding	chr19:24999321-25202432	+	76088	136.003	137.129	113.946	85.9034	81.9474	1278.31	1411.39	1189.21	1555.26	1179.55	3.57095	1.60239e-106	1.42913e-104	up	dedicator of cytokinesis 8	http://www.ncbi.nlm.nih.gov/gene/?term=76088
Entpd1	protein_coding	chr19:40612366-40741602	+	12495	333.162	275.881	271.512	306.093	241.94	2483.96	3190.69	1845.83	3210.25	2410.91	3.20169	1.60163e-106	1.42913e-104	up	ectonucleoside triphosphate diphosphohydrolase 1	http://www.ncbi.nlm.nih.gov/gene/?term=12495
Nfam1	protein_coding	chr15:82996736-83033397	-	74039	50.2026	58.4218	56.9731	43.4454	40.9737	746.17	971.757	571.501	1099.08	815.829	4.06745	3.41623e-106	3.03612e-104	up	Nfat activating molecule with ITAM motif 1	http://www.ncbi.nlm.nih.gov/gene/?term=74039
Cd274	protein_coding	chr19:29362107-29388095	+	60533	131.439	159.849	159.347	156.009	134.628	2827.59	3795.57	2447.73	5163.34	2753.29	4.51796	4.23706e-106	3.7524e-104	up	CD274 antigen	http://www.ncbi.nlm.nih.gov/gene/?term=60533
Tor3a	protein_coding	chr1:156653617-156674339	-	30935	248.274	223.95	259.049	224.139	263.402	2239.49	2016.26	2938.97	3266.47	1783.04	3.32855	5.31274e-105	4.68858e-103	up	torsin family 3, member A	http://www.ncbi.nlm.nih.gov/gene/?term=30935
Dok1	protein_coding	chr6:83030932-83033495	-	13448	41.0748	37.325	38.2788	46.4076	26.3402	467.338	515.499	344.117	645.02	408.422	3.65228	6.09647e-105	5.36149e-103	up	docking protein 1	http://www.ncbi.nlm.nih.gov/gene/?term=13448
Irf7	protein_coding	chr7:141263183-141266499	-	54123	156.997	217.459	215.429	253.761	133.652	5180.97	4519.97	8692.9	8575.15	4568.84	5.01182	6.76748e-105	5.93095e-103	up	interferon regulatory factor 7	http://www.ncbi.nlm.nih.gov/gene/?term=54123
Tmem176a	protein_coding	chr6:48841483-48845364	+	66058	401.62	451.958	518.989	574.664	587.289	2364.18	2226.21	1840.96	2295.76	2122.37	2.09968	1.41324e-104	1.23426e-102	up	transmembrane protein 176A	http://www.ncbi.nlm.nih.gov/gene/?term=66058
Cflar	protein_coding	chr1:58711311-58758884	+	12633	482.857	423.558	435.31	503.572	418.517	1605.25	2155.53	1631.82	2096.31	1719.03	2.02489	1.64052e-104	1.42782e-102	up	CASP8 and FADD-like apoptosis regulator	http://www.ncbi.nlm.nih.gov/gene/?term=12633
Spint1	protein_coding	chr2:119237360-119249535	+	20732	34.6854	30.8337	32.0474	24.6849	36.0959	1273.4	1776.18	992.223	1776.99	1683.47	5.56582	4.37163e-104	3.79175e-102	up	serine protease inhibitor, Kunitz type 1	http://www.ncbi.nlm.nih.gov/gene/?term=20732
Rhoh	protein_coding	chr5:65860742-65896700	+	74734	19.1683	22.7196	19.5845	12.8361	12.6823	339.704	385.585	276.023	437.086	315.968	4.31882	4.48461e-104	3.87642e-102	up	ras homolog family member H	http://www.ncbi.nlm.nih.gov/gene/?term=74734
BE692007	lncRNA	chr19:11473447-11482579	-	100504727	10.0405	16.2283	11.5727	13.8235	15.609	1064.27	1486.22	955.744	2156.78	1441.67	6.72164	4.84297e-104	4.1719e-102	up	expressed sequence BE692007, transcript variant X1	http://www.ncbi.nlm.nih.gov/gene/?term=100504727
Gmip	protein_coding	chr8:69808298-69821870	+	78816	158.823	136.318	170.919	206.366	122.921	1238.05	1332.4	932.641	1410.98	1125.7	2.92684	1.48894e-103	1.27826e-101	up	Gem-interacting protein	http://www.ncbi.nlm.nih.gov/gene/?term=78816
Arhgap30	protein_coding	chr1:171388960-171410240	+	226652	81.2369	87.6327	77.4478	56.2816	64.3872	1620.96	2235.56	1108.96	2397.61	1782.02	4.63643	2.21639e-103	1.89633e-101	up	Rho GTPase activating protein 30	http://www.ncbi.nlm.nih.gov/gene/?term=226652
Gfm2	protein_coding	chr13:97137933-97181202	+	320806	1676.77	1660.96	1452.81	1668.7	1591.14	8750.81	7670.12	7738.37	7472.89	5859.13	2.21944	5.73245e-103	4.88808e-101	up	G elongation factor, mitochondrial 2	http://www.ncbi.nlm.nih.gov/gene/?term=320806
Pik3cg	protein_coding	chr12:32173397-32208677	-	30955	64.8069	77.8957	45.4004	77.0169	82.9229	793.297	1138.05	598.252	1077.86	811.765	3.66847	6.46797e-103	5.49669e-101	up	phosphatidylinositol-4,5-bisphosphate 3-kinase catalytic subunit gamma	http://www.ncbi.nlm.nih.gov/gene/?term=30955
Bcl2a1b	protein_coding	chr9:89199273-89207838	+	12045	19.1683	21.9082	24.0355	16.7857	15.609	1099.62	1103.75	711.337	1766.38	1204.95	5.91057	8.10521e-103	6.86495e-101	up	B cell leukemia/lymphoma 2 related protein A1b	http://www.ncbi.nlm.nih.gov/gene/?term=12045
Gm20559	lncRNA	chr6:3330738-3346141	-	330256	78.4986	50.3077	77.4478	57.269	47.8026	751.079	860.55	1023.84	1449.17	681.72	3.93546	8.54057e-103	7.2095e-101	up	predicted gene, 20559, transcript variant X8	http://www.ncbi.nlm.nih.gov/gene/?term=330256
Ly9	protein_coding	chr1:171588613-171607410	-	17085	14.6044	17.8511	14.2433	9.87396	12.6823	953.331	730.636	817.125	872.05	468.365	5.7836	2.23382e-102	1.87939e-100	up	lymphocyte antigen 9	http://www.ncbi.nlm.nih.gov/gene/?term=17085
Ifnar2	protein_coding	chr16:91372783-91405589	+	15976	405.272	417.067	479.82	440.379	439.004	1591.5	1568.32	1339.99	1852.31	1472.15	1.84331	5.93799e-102	4.97923e-100	up	interferon (alpha and beta) receptor 2	http://www.ncbi.nlm.nih.gov/gene/?term=15976
Ccl5	protein_coding	chr11:83525778-83530518	-	20304	5.47664	8.92555	13.3531	4.93698	2.92669	1611.14	1128.69	1186.78	1799.27	892.027	7.51786	6.29947e-102	5.26486e-100	up	chemokine (C-C motif) ligand 5	http://www.ncbi.nlm.nih.gov/gene/?term=20304
Gns	protein_coding	chr10:121365090-121397254	+	75612	2275.55	2086.96	1979.81	1996.51	1959.91	7243.74	7185.8	6248.82	7834.65	5795.13	1.73605	8.134e-102	6.77565e-100	up	glucosamine (N-acetyl)-6-sulfatase	http://www.ncbi.nlm.nih.gov/gene/?term=75612
Lrmp	protein_coding	chr6:145111715-145174929	+	16970	27.3832	12.1712	36.4984	21.7227	16.5846	385.849	327.383	306.422	445.573	304.793	3.95655	8.16446e-102	6.77865e-100	up	lymphoid-restricted membrane protein	http://www.ncbi.nlm.nih.gov/gene/?term=16970
Hexa	protein_coding	chr9:59539540-59565109	+	15211	865.31	905.538	923.142	849.16	783.378	4988.54	4149.97	4011.45	4434.51	3472.61	2.28277	1.02395e-101	8.47359e-100	up	hexosaminidase A	http://www.ncbi.nlm.nih.gov/gene/?term=15211
Arhgap9	protein_coding	chr10:127321913-127329947	+	216445	111.358	120.901	115.727	84.916	98.5319	947.44	881.336	642.027	1033.3	792.461	3.01245	1.20831e-101	9.96661e-100	up	Rho GTPase activating protein 9	http://www.ncbi.nlm.nih.gov/gene/?term=216445
C1ra	protein_coding	chr6:124512621-124523440	+	50909	30.1215	17.8511	37.3886	23.6975	14.6335	1035.8	1070.49	677.29	1528.74	995.656	5.42232	2.5885e-101	2.12813e-99	up	complement component 1, r subcomponent A	http://www.ncbi.nlm.nih.gov/gene/?term=50909
Gngt2	protein_coding	chr11:95841772-95845734	+	14710	42.9004	53.5533	49.8514	40.4832	34.1447	471.265	464.572	335.605	555.905	440.934	3.35361	4.13401e-101	3.38774e-99	up	guanine nucleotide binding protein (G protein), gamma transducing activity polypeptide 2	http://www.ncbi.nlm.nih.gov/gene/?term=14710
Plxnb2	protein_coding	chr15:89155546-89182018	-	140570	1475.96	1191.16	1295.25	1305.34	1313.11	5436.24	5840.93	4601.19	5660.9	4778.13	1.99998	4.90257e-101	4.00456e-99	up	plexin B2	http://www.ncbi.nlm.nih.gov/gene/?term=140570
Evi2b	protein_coding	chr11:79513385-79523762	-	216984	29.2088	35.7022	42.7298	33.5715	29.2669	544.901	788.838	378.164	771.265	623.809	4.18568	1.74244e-100	1.41869e-98	up	ecotropic viral integration site 2b	http://www.ncbi.nlm.nih.gov/gene/?term=216984
Oas2	protein_coding	chr5:120730333-120749886	-	246728	31.9471	27.5881	25.8159	25.6723	10.7312	846.314	982.15	1161.24	1392.95	633.969	5.3587	3.16785e-100	2.57095e-98	up	2'-5' oligoadenylate synthetase 2	http://www.ncbi.nlm.nih.gov/gene/?term=246728
Btk	protein_coding	chrX:134542334-134583628	-	12229	23.7321	14.6055	37.3886	26.6597	29.2669	340.686	534.206	364.788	562.27	428.742	4.09128	4.04898e-99	3.27552e-97	up	Bruton agammaglobulinemia tyrosine kinase	http://www.ncbi.nlm.nih.gov/gene/?term=12229
Gm8995	misc_RNA	chr7:106502153-106529202	-	668139	137.829	99.8039	168.249	158.971	112.19	2290.55	3507.68	2165.62	3845.72	2507.43	4.4033	4.1798e-99	3.37055e-97	up	predicted gene 8995	http://www.ncbi.nlm.nih.gov/gene/?term=668139
Lilrb4a	protein_coding	chr10:51490898-51496613	+	14728	28.296	20.2854	17.8041	15.7983	13.6579	2026.44	2920.47	1164.89	4550.15	2673.03	7.11714	1.52191e-98	1.22335e-96	up	leukocyte immunoglobulin-like receptor, subfamily B, member 4A	http://www.ncbi.nlm.nih.gov/gene/?term=14728
Iqgap3	protein_coding	chr3:88082002-88121048	+	404710	17.3427	8.92555	18.6943	16.7857	12.6823	315.159	393.899	300.342	338.423	344.416	4.51629	2.51465e-98	2.01492e-96	up	IQ motif containing GTPase activating protein 3	http://www.ncbi.nlm.nih.gov/gene/?term=404710
AB124611	protein_coding	chr9:21526114-21545333	+	382062	19.1683	21.0968	20.4747	19.7479	20.4868	1104.53	1415.54	706.473	2092.07	1252.7	6.02361	8.75392e-98	6.99205e-96	up	cDNA sequence AB124611	http://www.ncbi.nlm.nih.gov/gene/?term=382062
Lgals3	protein_coding	chr14:47373860-47386167	+	16854	27.3832	34.8908	51.6318	29.6219	43.9004	1960.66	2028.74	1205.02	3792.67	2255.47	5.90614	1.06033e-97	8.44249e-96	up	lectin, galactose binding, soluble 3	http://www.ncbi.nlm.nih.gov/gene/?term=16854
Golm1	protein_coding	chr13:59634996-59675784	-	105348	440.87	358.645	390.8	373.236	380.47	1996.99	2279.21	2076.86	2041.15	1986.23	2.41688	1.50584e-97	1.1952e-95	up	golgi membrane protein 1	http://www.ncbi.nlm.nih.gov/gene/?term=105348
Gpr65	protein_coding	chr12:98268635-98276722	+	14744	13.6916	9.73697	8.01184	7.89917	2.92669	554.719	420.921	333.173	588.793	438.902	5.7757	2.60272e-97	2.05933e-95	up	G-protein coupled receptor 65	http://www.ncbi.nlm.nih.gov/gene/?term=14744
Ifi206	protein_coding	chr1:173468485-173491318	-	102639543	1.82555	3.24566	1.78041	3.94958	6.82895	528.21	700.496	643.243	1116.05	609.586	7.6967	3.11955e-97	2.46055e-95	up	interferon activated gene 206	http://www.ncbi.nlm.nih.gov/gene/?term=102639543
Cd36	protein_coding	chr5:17781690-17888959	-	12491	11.8661	11.3598	16.9139	16.7857	12.6823	1230.2	1425.94	819.557	1638.01	1227.3	6.51283	3.20497e-97	2.52005e-95	up	CD36 molecule	http://www.ncbi.nlm.nih.gov/gene/?term=12491
Lrrc3	protein_coding	chr10:77897575-77902536	-	237387	137.829	120.901	121.068	134.286	126.823	853.187	1061.14	862.116	799.909	666.48	2.72769	5.97803e-97	4.68588e-95	up	leucine rich repeat containing 3	http://www.ncbi.nlm.nih.gov/gene/?term=237387
Ly6c2	protein_coding	chr15:75108161-75112066	-	100041546	8.21496	21.9082	17.8041	14.8109	6.82895	2601.78	3511.83	2112.12	7369.99	3837.34	8.11695	7.98909e-97	6.24287e-95	up	lymphocyte antigen 6 complex, locus C2	http://www.ncbi.nlm.nih.gov/gene/?term=100041546
Adora3	protein_coding	chr3:105904421-105908928	+	11542	16.4299	13.794	29.3767	27.6471	15.609	287.668	328.423	244.408	283.257	269.234	3.78979	3.04741e-96	2.37397e-94	up	adenosine A3 receptor	http://www.ncbi.nlm.nih.gov/gene/?term=11542
Pml	protein_coding	chr9:58217179-58249796	-	18854	205.374	195.551	190.504	185.63	133.652	1162.45	1464.39	1307.16	1925.51	1086.08	2.92946	4.34995e-96	3.37824e-94	up	promyelocytic leukemia	http://www.ncbi.nlm.nih.gov/gene/?term=18854
Siglec1	protein_coding	chr2:131067801-131086778	-	20612	25.5577	21.9082	18.6943	27.6471	18.5357	851.223	1161.95	905.89	2110.11	1334.99	5.82545	6.83677e-96	5.29325e-94	up	sialic acid binding Ig-like lectin 1, sialoadhesin	http://www.ncbi.nlm.nih.gov/gene/?term=20612
Fgl2	protein_coding	chr5:21372673-21378386	+	14190	177.991	206.099	202.967	174.769	148.286	3760.31	5781.69	2884.26	6766.34	4430.67	4.69731	8.76553e-96	6.76581e-94	up	fibrinogen-like protein 2	http://www.ncbi.nlm.nih.gov/gene/?term=14190
Ptk2b	protein_coding	chr14:66153257-66281100	-	19229	137.829	132.26	137.982	183.656	128.774	1053.47	1339.67	832.933	1583.91	1079.98	3.0332	1.89762e-95	1.46024e-93	up	PTK2 protein tyrosine kinase 2 beta	http://www.ncbi.nlm.nih.gov/gene/?term=19229
Ftl1	protein_coding	chr7:45457944-45459886	-	14325	6103.72	6836.97	7140.33	6939.42	6431.89	34876.6	30994.4	25373.4	38735.1	27466.9	2.23469	2.19539e-95	1.68425e-93	up	ferritin light polypeptide 1	http://www.ncbi.nlm.nih.gov/gene/?term=14325
Pabpc1	protein_coding	chr15:36595658-36609581	-	18458	2896.23	2579.49	2588.71	2644.25	2391.11	10652.6	10592.7	8067.89	10845.5	9725.94	1.92912	4.36083e-95	3.33538e-93	up	poly(A) binding protein, cytoplasmic 1	http://www.ncbi.nlm.nih.gov/gene/?term=18458
Lyz2	protein_coding	chr10:117277541-117282272	-	17105	363.284	383.799	531.452	349.538	302.425	29558.2	25105.6	13692.9	41490.3	23927.2	6.11449	1.04697e-94	7.98356e-93	up	lysozyme 2	http://www.ncbi.nlm.nih.gov/gene/?term=17105
P2ry6	protein_coding	chr7:100937630-100975498	-	233571	75.7602	62.4789	57.8633	27.6471	50.7293	1205.65	1221.19	859.684	1284.73	1125.7	4.37088	2.63648e-94	2.00436e-92	up	pyrimidinergic receptor P2Y, G-protein coupled, 6	http://www.ncbi.nlm.nih.gov/gene/?term=233571
Eef1a1	protein_coding	chr9:78478453-78481724	-	13627	35698.6	37546.6	37455.3	36347	37567	83680.1	78889	76526.4	83410.2	72662.6	1.09795	3.34666e-94	2.53663e-92	up	eukaryotic translation elongation factor 1 alpha 1	http://www.ncbi.nlm.nih.gov/gene/?term=13627
Gmfg	protein_coding	chr7:28437469-28448230	+	63986	27.3832	26.7767	37.3886	24.6849	31.218	556.682	533.167	328.309	733.073	452.109	4.14229	4.73536e-94	3.57846e-92	up	glia maturation factor, gamma	http://www.ncbi.nlm.nih.gov/gene/?term=63986
Psme2	protein_coding	chr14:55587440-55591101	-	19188	431.742	470.62	525.221	480.862	492.66	3338.13	3586.67	2242.23	4714.58	3487.85	2.85502	1.15551e-93	8.70597e-92	up	proteasome (prosome, macropain) activator subunit 2 (PA28 beta)	http://www.ncbi.nlm.nih.gov/gene/?term=19188
Npc2	protein_coding	chr12:84754559-84773112	-	67963	3877.46	3940.23	3780.7	3917	4093.47	14351	12463.4	12590	15828.4	11649.2	1.77016	1.977e-93	1.48511e-91	up	NPC intracellular cholesterol transporter 2	http://www.ncbi.nlm.nih.gov/gene/?term=67963
Tgfbr2	protein_coding	chr9:116087695-116175363	-	21813	464.602	416.255	405.933	471.975	372.665	2603.74	2683.5	2186.3	2657.52	2097.99	2.52066	2.30474e-93	1.72616e-91	up	transforming growth factor, beta receptor II	http://www.ncbi.nlm.nih.gov/gene/?term=21813
Gbp9	protein_coding	chr5:105076464-105110357	-	236573	196.246	185.814	180.711	180.693	107.312	2141.31	2929.82	2149.82	3865.87	2400.75	3.9857	3.76539e-93	2.81179e-91	up	guanylate-binding protein 9	http://www.ncbi.nlm.nih.gov/gene/?term=236573
Adcy7	protein_coding	chr8:88272190-88329965	+	11513	392.493	362.702	336.497	301.156	354.13	1701.46	1835.42	1451.86	1957.34	1543.27	2.28039	5.1691e-93	3.84862e-91	up	adenylate cyclase 7	http://www.ncbi.nlm.nih.gov/gene/?term=11513
Gsap	protein_coding	chr5:21176019-21291737	+	212167	100.405	93.3126	90.8008	138.235	96.5808	712.789	891.73	537.454	992.991	808.717	2.92887	8.17895e-93	6.07167e-91	up	gamma-secretase activating protein	http://www.ncbi.nlm.nih.gov/gene/?term=212167
Traf3ip3	protein_coding	chr1:193175504-193201546	-	215243	17.3427	12.1712	24.9257	37.521	11.7068	400.576	383.506	327.093	459.364	346.448	4.22335	8.59326e-93	6.36053e-91	up	TRAF3 interacting protein 3	http://www.ncbi.nlm.nih.gov/gene/?term=215243
Oas1b	transcribed_pseudogene	chr5:120812635-120824163	+	23961	24.6449	29.2109	21.3649	29.6219	13.6579	302.395	315.951	407.347	509.226	326.128	3.96619	3.0005e-92	2.2144e-90	up	2'-5' oligoadenylate synthetase 1B	http://www.ncbi.nlm.nih.gov/gene/?term=23961
Vim	protein_coding	chr2:13574311-13582826	+	22352	1963.38	1392.39	1982.48	1913.57	1620.41	13822.8	14504.6	9900.35	17150.3	17825.3	3.0447	4.80102e-92	3.53288e-90	up	vimentin	http://www.ncbi.nlm.nih.gov/gene/?term=22352
Treml2	protein_coding	chr17:48299390-48312534	+	328833	1.82555	8.11414	7.12163	12.8361	2.92669	503.665	730.636	493.68	851.893	590.282	6.59521	6.55722e-92	4.81117e-90	up	triggering receptor expressed on myeloid cells-like 2	http://www.ncbi.nlm.nih.gov/gene/?term=328833
Vamp8	protein_coding	chr6:72385221-72390667	-	22320	209.938	228.007	259.049	198.467	241.94	1284.2	1121.42	987.359	1622.1	1314.67	2.47631	1.52822e-91	1.11804e-89	up	vesicle-associated membrane protein 8	http://www.ncbi.nlm.nih.gov/gene/?term=22320
Pycard	protein_coding	chr7:127991373-127993867	-	66824	65.7197	76.2729	57.8633	60.2311	70.2406	1550.27	1913.37	1000.73	2621.45	1717	4.73521	3.99464e-91	2.91401e-89	up	PYD and CARD domain containing	http://www.ncbi.nlm.nih.gov/gene/?term=66824
Fxyd5	protein_coding	chr7:31032723-31042331	-	18301	106.795	93.3126	126.409	114.538	80.9718	2207.09	2500.58	1361.88	3237.83	2461.71	4.49485	4.02557e-91	2.92811e-89	up	FXYD domain-containing ion transport regulator 5	http://www.ncbi.nlm.nih.gov/gene/?term=18301
Pik3r5	protein_coding	chr11:68432125-68497849	+	320207	104.056	94.124	95.2519	76.0295	85.8496	844.351	1145.32	562.989	1086.35	882.883	3.31092	6.78336e-91	4.91989e-89	up	phosphoinositide-3-kinase regulatory subunit 5	http://www.ncbi.nlm.nih.gov/gene/?term=320207
Casp1	protein_coding	chr9:5298517-5307281	+	12362	64.8069	74.6501	81.8988	63.1933	57.5583	704.935	808.585	589.741	951.616	689.848	3.44967	6.97198e-91	5.0422e-89	up	caspase 1	http://www.ncbi.nlm.nih.gov/gene/?term=12362
Nuak2	protein_coding	chr1:132316125-132333488	+	74137	23.7321	38.9479	37.3886	23.6975	30.2425	369.158	429.236	296.694	499.678	367.783	3.66358	9.43263e-91	6.80227e-89	up	NUAK family, SNF1-like kinase, 2	http://www.ncbi.nlm.nih.gov/gene/?term=74137
Hvcn1	protein_coding	chr5:122206805-122242297	+	74096	219.978	205.288	207.418	185.63	201.942	1905.68	1259.65	1304.72	1760.01	1189.71	2.86225	2.00752e-90	1.44358e-88	up	hydrogen voltage-gated channel 1	http://www.ncbi.nlm.nih.gov/gene/?term=74096
Mki67	protein_coding	chr7:135689784-135716450	-	17345	60.2431	58.4218	77.4478	58.2564	56.5827	1423.61	2129.55	1224.47	1805.63	1659.09	4.7278	2.25608e-90	1.61771e-88	up	antigen identified by monoclonal antibody Ki 67	http://www.ncbi.nlm.nih.gov/gene/?term=17345
Cd84	protein_coding	chr1:171839697-171890718	+	12523	50.2026	86.8213	79.2282	80.9665	64.3872	1349	1531.95	956.96	2292.58	1512.79	4.40056	2.83654e-90	2.02816e-88	up	CD84 antigen	http://www.ncbi.nlm.nih.gov/gene/?term=12523
Ifngr1	protein_coding	chr10:19591949-19610229	+	15979	513.892	556.63	523.44	541.093	470.222	2256.18	2190.87	1619.66	2256.51	2101.04	2.0005	4.45595e-90	3.17706e-88	up	interferon gamma receptor 1	http://www.ncbi.nlm.nih.gov/gene/?term=15979
Samhd1	protein_coding	chr2:157097534-157135096	-	56045	445.434	408.953	404.153	472.963	337.545	5901.62	9735.23	4697.25	11118.1	7118.94	4.22053	6.87628e-90	4.88894e-88	up	SAM domain and HD domain, 1	http://www.ncbi.nlm.nih.gov/gene/?term=56045
Axl	protein_coding	chr7:25756500-25788924	-	26362	1578.19	1619.58	1304.15	1513.68	1449.69	6269.79	5338.94	5904.7	6755.73	5475.09	1.99424	7.52941e-90	5.33827e-88	up	AXL receptor tyrosine kinase	http://www.ncbi.nlm.nih.gov/gene/?term=26362
Dennd1c	protein_coding	chr17:57066051-57078529	-	70785	20.9938	25.1538	48.071	24.6849	22.438	437.884	402.214	300.342	518.774	397.247	3.85955	1.02595e-89	7.25348e-88	up	DENN/MADD domain containing 1C	http://www.ncbi.nlm.nih.gov/gene/?term=70785
Crybg1	protein_coding	chr10:43950307-44148828	-	11630	20.081	23.531	34.718	16.7857	16.5846	294.541	435.472	333.173	590.914	344.416	4.15183	1.49592e-89	1.05466e-87	up	crystallin beta-gamma domain containing 1	http://www.ncbi.nlm.nih.gov/gene/?term=11630
F830016B08Rik	protein_coding	chr18:60288739-60303823	+	240328	2.73832	4.86848	3.56082	4.93698	4.87782	683.335	837.685	705.257	752.169	433.822	7.34723	1.82426e-89	1.28257e-87	up	RIKEN cDNA F830016B08 gene	http://www.ncbi.nlm.nih.gov/gene/?term=240328
H2-Q5	transcribed_pseudogene	chr17:35394099-35395630	+	15016	32.8599	13.794	14.2433	10.8614	11.7068	472.247	357.523	351.412	566.514	339.336	4.64063	3.29385e-89	2.30935e-87	up	histocompatibility 2, Q region locus 5	http://www.ncbi.nlm.nih.gov/gene/?term=15016
Batf2	protein_coding	chr19:6164397-6172476	+	74481	6.38942	10.5484	3.56082	6.91177	4.87782	411.375	518.617	289.398	563.331	389.119	6.05541	4.03918e-89	2.82407e-87	up	basic leucine zipper transcription factor, ATF-like 2	http://www.ncbi.nlm.nih.gov/gene/?term=74481
Ogfr	protein_coding	chr2:180589407-180595837	+	72075	835.188	834.134	900.887	859.034	846.789	2722.54	3052.46	2858.72	3831.93	2630.36	1.81981	5.54507e-89	3.86623e-87	up	opioid growth factor receptor	http://www.ncbi.nlm.nih.gov/gene/?term=72075
Gm12185	protein_coding	chr11:48904656-48927182	-	620913	3.6511	7.30273	3.56082	13.8235	2.92669	406.466	445.865	425.586	519.835	279.393	6.06489	6.52112e-89	4.53425e-87	up	predicted gene 12185	http://www.ncbi.nlm.nih.gov/gene/?term=620913
Efemp2	protein_coding	chr19:5473946-5482520	+	58859	310.343	308.337	339.168	276.471	274.133	1217.44	1329.28	956.96	1250.79	1159.23	1.97049	1.2466e-88	8.644e-87	up	epidermal growth factor-containing fibulin-like extracellular matrix protein 2	http://www.ncbi.nlm.nih.gov/gene/?term=58859
Snx20	protein_coding	chr8:88626561-88636133	-	71607	33.7726	43.8164	56.0829	45.4202	24.3891	964.131	1061.14	697.961	1364.3	982.449	4.63617	1.38466e-88	9.57503e-87	up	sorting nexin 20	http://www.ncbi.nlm.nih.gov/gene/?term=71607
Cmtm6	protein_coding	chr9:114731157-114749359	+	67213	839.752	857.665	805.635	795.841	816.547	2752.98	3117.94	2447.73	3060.66	2487.11	1.75241	7.92116e-88	5.46257e-86	up	CKLF-like MARVEL transmembrane domain containing 6	http://www.ncbi.nlm.nih.gov/gene/?term=67213
Scamp2	protein_coding	chr9:57560944-57588798	+	24044	553.141	508.757	548.366	463.089	543.389	1786.88	1800.09	1515.09	1913.84	1596.1	1.71871	1.31311e-87	9.03075e-86	up	secretory carrier membrane protein 2	http://www.ncbi.nlm.nih.gov/gene/?term=24044
Rnaset2a	protein_coding	chr17:8128580-8148246	-	100037283	144.218	133.883	144.213	156.009	133.652	816.86	686.985	626.219	763.839	671.56	2.32594	2.12841e-87	1.45981e-85	up	ribonuclease T2A	http://www.ncbi.nlm.nih.gov/gene/?term=100037283
Parp10	protein_coding	chr15:76232995-76243440	-	671535	92.1902	91.6898	137.982	92.8152	82.9229	1525.72	2033.93	1297.43	2835.75	1709.89	4.23933	2.65004e-87	1.81266e-85	up	poly (ADP-ribose) polymerase family, member 10	http://www.ncbi.nlm.nih.gov/gene/?term=671535
Dnase2a	protein_coding	chr8:84908755-84911703	+	13423	84.888	104.672	129.08	97.7522	117.068	803.115	707.771	618.924	1078.92	693.912	2.87119	5.13563e-87	3.50333e-85	up	deoxyribonuclease II alpha	http://www.ncbi.nlm.nih.gov/gene/?term=13423
Tssc4	protein_coding	chr7:143068416-143071093	+	56844	1142.79	1107.58	1100.29	1187.84	1195.07	3265.48	2793.67	2960.86	2888.8	3520.36	1.42876	5.42554e-87	3.69112e-85	up	tumor-suppressing subchromosomal transferable fragment 4	http://www.ncbi.nlm.nih.gov/gene/?term=56844
Ifit3	protein_coding	chr19:34583119-34588982	+	15959	365.11	509.568	498.514	478.887	508.269	8513.21	8177.31	14953.9	15614.1	7138.25	4.52638	5.96386e-87	4.04645e-85	up	interferon-induced protein with tetratricopeptide repeats 3	http://www.ncbi.nlm.nih.gov/gene/?term=15959
Plekha2	protein_coding	chr8:25039144-25104679	-	83436	284.785	212.59	182.492	228.088	230.233	978.858	1285.63	966.688	1180.77	927.586	2.23102	7.65527e-87	5.18013e-85	up	pleckstrin homology domain-containing, family A (phosphoinositide binding specific) member 2	http://www.ncbi.nlm.nih.gov/gene/?term=83436
Mob1a	protein_coding	chr6:83326034-83342812	+	232157	744.823	684.022	607.119	662.543	730.697	2471.2	3003.61	2374.77	3114.77	2389.58	1.96156	7.86754e-87	5.30954e-85	up	MOB kinase activator 1A	http://www.ncbi.nlm.nih.gov/gene/?term=232157
Fli1	protein_coding	chr9:32422204-32543432	-	14247	143.305	133.072	107.715	138.235	112.19	740.28	840.803	614.06	863.563	800.589	2.60505	9.34153e-87	6.28747e-85	up	Friend leukemia integration 1	http://www.ncbi.nlm.nih.gov/gene/?term=14247
Gm4841	protein_coding	chr18:60268301-60273267	-	225594	3.6511	4.05707	3.56082	0.987396	1.95113	963.149	753.501	584.877	989.808	740.646	8.11699	1.4707e-86	9.87248e-85	up	predicted gene 4841	http://www.ncbi.nlm.nih.gov/gene/?term=225594
Zfp217	protein_coding	chr2:170108643-170151677	-	228913	74.8475	64.9131	61.4241	69.1177	67.3139	551.773	652.688	402.483	620.619	487.668	3.00956	1.60621e-86	1.07535e-84	up	zinc finger protein 217	http://www.ncbi.nlm.nih.gov/gene/?term=228913
Rbm47	protein_coding	chr5:66016549-66151954	-	245945	17.3427	9.73697	14.2433	11.8487	5.85338	326.94	447.943	272.375	520.896	272.282	4.95972	1.70147e-86	1.13611e-84	up	RNA binding motif protein 47	http://www.ncbi.nlm.nih.gov/gene/?term=245945
Itpripl2	protein_coding	chr7:118485111-118491975	-	319622	234.583	195.551	202.076	235	170.724	1354.89	1757.48	1104.09	1823.67	1393.92	2.84099	2.13602e-86	1.42251e-84	up	inositol 1,4,5-triphosphate receptor interacting protein-like 2	http://www.ncbi.nlm.nih.gov/gene/?term=319622
Tnfrsf14	protein_coding	chr4:154918487-154928620	-	230979	42.9004	72.2159	59.6437	59.2437	35.1203	1241.98	1468.55	733.224	1628.46	1093.19	4.5142	2.37685e-86	1.57873e-84	up	tumor necrosis factor receptor superfamily, member 14 (herpesvirus entry mediator)	http://www.ncbi.nlm.nih.gov/gene/?term=230979
Rab3il1	protein_coding	chr19:10001669-10038380	+	74760	307.605	283.995	338.278	293.257	284.865	1559.1	1672.25	1162.46	1763.2	1681.44	2.37832	2.95854e-86	1.95994e-84	up	RAB3A interacting protein (rabin3)-like 1	http://www.ncbi.nlm.nih.gov/gene/?term=74760
Plekho1	protein_coding	chr3:95988809-95999355	-	67220	481.945	496.585	495.844	454.202	448.759	1965.57	1975.73	1427.54	2120.71	1817.58	1.96896	3.19657e-86	2.11208e-84	up	pleckstrin homology domain containing, family O member 1	http://www.ncbi.nlm.nih.gov/gene/?term=67220
Slc43a3	protein_coding	chr2:84936545-84958509	+	58207	30.1215	21.0968	29.3767	41.4706	17.5601	821.769	1002.94	440.177	989.808	856.468	4.88465	6.28739e-86	4.14344e-84	up	solute carrier family 43, member 3	http://www.ncbi.nlm.nih.gov/gene/?term=58207
Naglu	protein_coding	chr11:101070090-101077672	+	27419	249.187	264.521	235.014	271.534	232.184	1327.4	1234.7	1107.74	1404.62	998.704	2.27774	8.40124e-86	5.52207e-84	up	alpha-N-acetylglucosaminidase (Sanfilippo disease IIIB)	http://www.ncbi.nlm.nih.gov/gene/?term=27419
Ncf4	protein_coding	chr15:78244164-78262582	+	17972	16.4299	26.7767	17.8041	18.7605	15.609	683.335	848.078	390.323	980.26	710.167	5.23604	8.6426e-86	5.66595e-84	up	neutrophil cytosolic factor 4	http://www.ncbi.nlm.nih.gov/gene/?term=17972
Rab32	protein_coding	chr10:10545039-10558207	-	67844	53.8537	53.5533	49.8514	58.2564	34.1447	943.513	1084	665.13	1294.28	964.161	4.3087	9.00217e-86	5.88639e-84	up	RAB32, member RAS oncogene family	http://www.ncbi.nlm.nih.gov/gene/?term=67844
Il12rb1	protein_coding	chr8:70808360-70823542	+	16161	83.0624	71.4044	97.9225	106.639	124.872	1401.03	1604.7	1259.73	2029.48	1295.37	3.97436	1.27173e-85	8.29418e-84	up	interleukin 12 receptor, beta 1	http://www.ncbi.nlm.nih.gov/gene/?term=16161
Bin2	protein_coding	chr15:100641082-100669503	-	668218	180.729	126.581	101.483	137.248	106.336	1820.26	2345.73	1375.25	2233.17	2149.8	3.92735	1.92597e-85	1.25287e-83	up	bridging integrator 2	http://www.ncbi.nlm.nih.gov/gene/?term=668218
Plbd1	protein_coding	chr6:136612071-136662303	-	66857	8.21496	8.92555	10.6825	11.8487	2.92669	1069.18	1289.79	475.44	1423.71	1206.98	6.99983	1.9962e-85	1.29522e-83	up	phospholipase B domain containing 1	http://www.ncbi.nlm.nih.gov/gene/?term=66857
Itgam	protein_coding	chr7:128062640-128118491	+	16409	500.2	432.484	406.823	385.084	433.15	5653.22	8147.17	4061.31	9953.25	7258.13	4.02273	9.12208e-85	5.90362e-83	up	integrin alpha M	http://www.ncbi.nlm.nih.gov/gene/?term=16409
Tor4a	protein_coding	chr2:25192720-25196813	-	227612	99.4923	88.4441	99.7029	66.1555	93.6541	782.497	789.877	519.215	930.398	685.784	3.04984	1.081e-84	6.97815e-83	up	torsin family 4, member A	http://www.ncbi.nlm.nih.gov/gene/?term=227612
Coro1a	protein_coding	chr7:126699774-126704816	-	12721	824.235	921.766	1050.44	866.933	930.688	6739.1	6672.38	4178.04	8047.89	6801.96	2.81993	1.25699e-84	8.09345e-83	up	coronin, actin binding protein 1A	http://www.ncbi.nlm.nih.gov/gene/?term=12721
Tgif1	protein_coding	chr17:70844205-70853532	-	21815	58.4175	52.7419	46.2906	48.3824	39.9981	492.865	487.437	338.037	637.593	416.55	3.26902	1.72172e-84	1.10576e-82	up	TGFB-induced factor homeobox 1	http://www.ncbi.nlm.nih.gov/gene/?term=21815
Sgpl1	protein_coding	chr10:61098642-61147684	-	20397	715.615	728.65	640.057	641.807	676.066	2297.42	2588.93	1957.7	2894.1	2215.84	1.81283	2.63093e-84	1.6854e-82	up	sphingosine phosphate lyase 1	http://www.ncbi.nlm.nih.gov/gene/?term=20397
Pirb	protein_coding	chr7:3712505-3720382	-	18733	8.21496	16.2283	17.8041	7.89917	8.78007	1084.89	1877	676.074	2296.82	1435.57	6.95533	7.20909e-84	4.60652e-82	up	paired Ig-like receptor B	http://www.ncbi.nlm.nih.gov/gene/?term=18733
Ms4a6b	protein_coding	chr19:11518559-11530403	+	69774	26.4704	20.2854	12.4629	10.8614	27.3158	994.567	1444.64	881.571	2137.69	1234.41	6.10232	8.22664e-84	5.24344e-82	up	membrane-spanning 4-domains, subfamily A, member 6B	http://www.ncbi.nlm.nih.gov/gene/?term=69774
Ccdc88b	protein_coding	chr19:6844623-6858222	-	78317	134.178	130.638	137.091	110.588	113.165	2142.29	2349.88	1175.83	2802.87	2063.45	4.0729	1.36452e-83	8.67519e-82	up	coiled-coil domain containing 88B	http://www.ncbi.nlm.nih.gov/gene/?term=78317
Mcl1	protein_coding	chr3:95656944-95663179	+	17210	1800.9	1777	1724.33	1813.85	1762.84	7127.89	7906.05	5655.43	8837.19	7268.29	2.05117	1.4124e-83	8.95704e-82	up	myeloid cell leukemia sequence 1	http://www.ncbi.nlm.nih.gov/gene/?term=17210
Oas3	protein_coding	chr5:120753098-120777684	-	246727	5.47664	4.05707	8.90204	1.97479	1.95113	817.842	1139.09	1382.55	2031.6	762.998	8.08195	1.91685e-83	1.21256e-81	up	2'-5' oligoadenylate synthetase 3	http://www.ncbi.nlm.nih.gov/gene/?term=246727
Lst1	protein_coding	chr17:35185095-35188440	-	16988	11.8661	14.6055	11.5727	12.8361	16.5846	367.194	241.12	224.953	354.336	242.818	4.40866	2.14609e-83	1.35418e-81	up	leukocyte specific transcript 1	http://www.ncbi.nlm.nih.gov/gene/?term=16988
C1s1	protein_coding	chr6:124530344-124542392	-	50908	46.5515	33.268	55.1927	49.3698	30.2425	1029.91	1006.05	614.06	1140.45	810.749	4.42338	3.28493e-83	2.06762e-81	up	complement component 1, s subcomponent 1	http://www.ncbi.nlm.nih.gov/gene/?term=50908
Aim2	protein_coding	chr1:173349547-173466040	+	383619	111.358	93.3126	122.848	134.286	105.361	540.973	628.784	500.975	771.265	529.323	2.39272	7.50555e-83	4.71244e-81	up	absent in melanoma 2	http://www.ncbi.nlm.nih.gov/gene/?term=383619
Ggt5	protein_coding	chr10:75589327-75617200	+	23887	88.5391	113.598	96.1421	109.601	89.7519	569.446	511.341	584.877	710.795	691.88	2.62297	1.2679e-82	7.94086e-81	up	gamma-glutamyltransferase 5	http://www.ncbi.nlm.nih.gov/gene/?term=23887
Ripk1	protein_coding	chr13:34002225-34035170	+	19766	167.95	168.774	176.26	186.618	192.186	797.224	1116.22	691.881	1098.02	918.442	2.37541	1.27937e-82	7.9929e-81	up	receptor (TNFRSF)-interacting serine-threonine kinase 1	http://www.ncbi.nlm.nih.gov/gene/?term=19766
Pnpla7	protein_coding	chr2:24975990-25054072	+	241274	362.371	364.325	356.082	387.059	339.496	1314.63	1381.25	1521.17	1541.47	987.529	1.89799	2.48239e-82	1.54705e-80	up	patatin-like phospholipase domain containing 7	http://www.ncbi.nlm.nih.gov/gene/?term=241274
Rab43	protein_coding	chr6:87788853-87812164	-	69834	355.069	329.434	322.254	342.626	349.252	1750.55	2059.92	1173.4	2031.6	1637.75	2.34967	2.98562e-82	1.85609e-80	up	RAB43, member RAS oncogene family	http://www.ncbi.nlm.nih.gov/gene/?term=69834
Tnfrsf11a	protein_coding	chr1:105780673-105849444	+	21934	126.876	114.409	90.8008	103.677	114.141	552.755	639.177	494.896	636.533	573.01	2.3974	3.45667e-82	2.14365e-80	up	tumor necrosis factor receptor superfamily, member 11a, NFKB activator	http://www.ncbi.nlm.nih.gov/gene/?term=21934
C5ar1	protein_coding	chr7:16246743-16259540	-	12273	20.9938	23.531	29.3767	23.6975	26.3402	849.26	1141.16	490.032	1242.3	983.465	5.24736	8.13703e-82	5.03379e-80	up	complement component 5a receptor 1	http://www.ncbi.nlm.nih.gov/gene/?term=12273
Rrbp1	protein_coding	chr2:143947395-144011296	-	81910	3316.11	3112.58	3207.41	3029.33	3152.05	9653.09	10860.8	8195.57	12040	10624.1	1.69957	1.52547e-81	9.41389e-80	up	ribosome binding protein 1	http://www.ncbi.nlm.nih.gov/gene/?term=81910
Icam1	protein_coding	chr9:21015940-21028814	+	15894	111.358	79.5186	113.946	111.576	80.9718	1888.01	2053.68	1037.21	2499.45	1854.16	4.23075	2.10541e-81	1.29611e-79	up	intercellular adhesion molecule 1	http://www.ncbi.nlm.nih.gov/gene/?term=15894
Trafd1	protein_coding	chr5:121371725-121386570	-	231712	746.649	778.957	817.208	881.744	757.037	3554.13	4048.12	3429.01	5726.67	3340.53	2.33582	5.91922e-81	3.63507e-79	up	TRAF type zinc finger domain containing 1	http://www.ncbi.nlm.nih.gov/gene/?term=231712
Cd9	protein_coding	chr6:125460266-125494760	-	12527	1941.47	2101.56	2172.1	2282.86	1993.08	6415.1	5092.63	5059.61	6430.04	6477.86	1.49059	9.16623e-81	5.61543e-79	up	CD9 antigen	http://www.ncbi.nlm.nih.gov/gene/?term=12527
Apobec3	protein_coding	chr15:79892058-79918218	+	80287	847.054	904.727	879.522	827.438	766.793	2427.02	2784.32	2102.39	2959.88	2328.62	1.57617	9.89075e-81	6.04461e-79	up	apolipoprotein B mRNA editing enzyme, catalytic polypeptide 3	http://www.ncbi.nlm.nih.gov/gene/?term=80287
Arap1	protein_coding	chr7:101347921-101412586	+	69710	720.179	685.645	709.493	630.946	560.949	2301.35	2361.32	1902.98	2556.74	2122.37	1.76514	9.92365e-81	6.05007e-79	up	ArfGAP with RhoGAP domain, ankyrin repeat and PH domain 1	http://www.ncbi.nlm.nih.gov/gene/?term=69710
Unc13d	protein_coding	chr11:116062095-116078495	-	70450	25.5577	43.8164	24.0355	15.7983	22.438	430.03	506.145	314.934	568.636	341.368	4.02113	1.3976e-80	8.50008e-79	up	unc-13 homolog D	http://www.ncbi.nlm.nih.gov/gene/?term=70450
Ctla2b	protein_coding	chr13:60895351-60897934	-	13025	18.2555	14.6055	27.5963	20.7353	11.7068	295.523	271.26	221.305	369.189	259.074	3.93114	1.48707e-80	9.02254e-79	up	cytotoxic T lymphocyte-associated protein 2 beta	http://www.ncbi.nlm.nih.gov/gene/?term=13025
Was	protein_coding	chrX:8081466-8090491	-	22376	38.3365	34.8908	21.3649	32.5841	12.6823	668.608	719.204	458.417	786.118	650.225	4.54805	2.68162e-80	1.62312e-78	up	Wiskott-Aldrich syndrome	http://www.ncbi.nlm.nih.gov/gene/?term=22376
Mvp	protein_coding	chr7:126986860-127014594	-	78388	495.636	451.146	436.2	409.769	391.201	2881.59	3409.98	1899.33	4048.35	2709.61	2.77487	3.48354e-80	2.10346e-78	up	major vault protein	http://www.ncbi.nlm.nih.gov/gene/?term=78388
Pstpip1	protein_coding	chr9:56078445-56128890	+	19200	215.415	274.258	247.477	231.051	215.6	1008.31	952.01	845.092	1304.89	1023.09	2.11514	3.96251e-80	2.38696e-78	up	proline-serine-threonine phosphatase-interacting protein 1	http://www.ncbi.nlm.nih.gov/gene/?term=19200
Gm46162	lncRNA	chr1:151241601-151251324	-	108167732	31.9471	28.3995	37.3886	36.5336	31.218	241.524	287.889	252.92	263.1	212.339	2.92912	4.86901e-80	2.92604e-78	up	predicted gene, 46162, transcript variant X4	http://www.ncbi.nlm.nih.gov/gene/?term=108167732
Csf2rb	protein_coding	chr15:78325800-78351001	+	12983	51.1153	27.5881	49.8514	31.5967	16.5846	2541.89	4273.65	1387.41	4434.51	3066.22	6.47196	1.08934e-79	6.53085e-78	up	colony stimulating factor 2 receptor, beta, low-affinity (granulocyte-macrophage)	http://www.ncbi.nlm.nih.gov/gene/?term=12983
Tlr13	protein_coding	chrX:106143275-106160493	+	279572	38.3365	57.6104	48.071	54.3068	42.9248	908.168	1430.09	707.689	1786.53	1292.32	4.66497	1.43562e-79	8.58653e-78	up	toll-like receptor 13	http://www.ncbi.nlm.nih.gov/gene/?term=279572
Tnfaip3	protein_coding	chr10:19000910-19015410	-	21929	108.62	72.2159	91.691	79.9791	66.3383	990.639	788.838	524.079	1116.05	767.062	3.32171	1.48034e-79	8.83303e-78	up	tumor necrosis factor, alpha-induced protein 3	http://www.ncbi.nlm.nih.gov/gene/?term=21929
Anxa3	protein_coding	chr5:96793385-96845968	+	11745	322.209	271.012	344.509	343.614	238.038	1856.59	2086.94	1269.46	2367.9	1870.41	2.63754	1.90256e-79	1.13256e-77	up	annexin A3	http://www.ncbi.nlm.nih.gov/gene/?term=11745
Psmb10	protein_coding	chr8:105935728-105938392	-	19171	766.73	898.235	989.017	1011.09	882.885	4347.42	4190.51	3349.97	5873.07	4446.93	2.28801	2.51357e-79	1.49276e-77	up	proteasome (prosome, macropain) subunit, beta type 10	http://www.ncbi.nlm.nih.gov/gene/?term=19171
Timp1	protein_coding	chrX:20870166-20874737	+	21857	16.4299	10.5484	15.1335	14.8109	12.6823	1446.2	2151.38	847.524	3050.05	3498	7.30549	2.54946e-79	1.51053e-77	up	tissue inhibitor of metalloproteinase 1	http://www.ncbi.nlm.nih.gov/gene/?term=21857
Dhx58	protein_coding	chr11:100694884-100704271	-	80861	81.2369	69.7816	73.887	94.79	59.5094	891.477	1113.1	1078.56	1842.76	917.426	3.94656	2.62108e-79	1.54932e-77	up	DEXH (Asp-Glu-X-His) box polypeptide 58	http://www.ncbi.nlm.nih.gov/gene/?term=80861
Cttnbp2nl	protein_coding	chr3:105001915-105053146	-	80281	684.58	738.387	694.359	777.08	798.987	1942.01	2329.1	1900.55	2131.32	1837.9	1.45781	4.36993e-79	2.57704e-77	up	CTTNBP2 N-terminal like	http://www.ncbi.nlm.nih.gov/gene/?term=80281
Bcl2a1a	protein_coding	chr9:88956920-88962416	+	12044	7.30219	5.6799	5.34123	8.88656	8.78007	327.922	348.169	220.089	481.643	324.096	5.57865	4.79497e-79	2.8211e-77	up	B cell leukemia/lymphoma 2 related protein A1a	http://www.ncbi.nlm.nih.gov/gene/?term=12044
C2	protein_coding	chr17:34862602-34882100	-	12263	17.3427	15.4169	21.3649	26.6597	16.5846	488.938	291.007	440.177	393.589	302.761	4.30515	1.11105e-78	6.52161e-77	up	complement component 2 (within H-2S)	http://www.ncbi.nlm.nih.gov/gene/?term=12263
Soat1	protein_coding	chr1:156428108-156474328	-	20652	550.403	537.156	475.369	493.698	480.953	1593.47	1798.01	1386.19	1824.73	1431.51	1.66245	1.26025e-78	7.38021e-77	up	sterol O-acyltransferase 1	http://www.ncbi.nlm.nih.gov/gene/?term=20652
AW112010	lncRNA	chr19:11047612-11050566	-	107350	41.0748	47.8734	42.7298	35.5462	29.2669	1976.37	2519.29	1056.67	3904.07	2292.04	5.89927	1.33078e-78	7.77521e-77	up	expressed sequence AW112010	http://www.ncbi.nlm.nih.gov/gene/?term=107350
Samsn1	protein_coding	chr16:75858794-75909266	-	67742	20.9938	33.268	22.2551	27.6471	28.2913	417.266	480.162	239.544	624.863	408.422	4.03288	1.34447e-78	7.83704e-77	up	SAM domain, SH3 domain and nuclear localization signals, 1	http://www.ncbi.nlm.nih.gov/gene/?term=67742
Cd300lf	protein_coding	chr11:115116214-115135372	-	246746	9.12774	17.0397	13.3531	10.8614	26.3402	1525.72	2766.65	1031.13	3973.02	2065.48	7.2117	1.57646e-78	9.16816e-77	up	CD300 molecule like family member F	http://www.ncbi.nlm.nih.gov/gene/?term=246746
H2-T24	protein_coding	chr17:36003471-36020800	-	15042	227.281	244.236	259.94	231.051	192.186	1058.38	1446.72	1460.37	1918.08	1163.29	2.6082	1.59891e-78	9.27735e-77	up	histocompatibility 2, T region locus 24	http://www.ncbi.nlm.nih.gov/gene/?term=15042
Cd53	protein_coding	chr3:106758861-106790149	-	12508	84.888	142.809	118.397	95.7774	96.5808	1762.34	2112.92	1259.73	2921.68	1985.22	4.21911	1.77018e-78	1.02476e-76	up	CD53 antigen	http://www.ncbi.nlm.nih.gov/gene/?term=12508
Gal3st4	protein_coding	chr5:138264918-138273057	-	330217	150.608	143.62	124.629	135.273	116.092	687.262	612.155	571.501	607.889	581.138	2.18986	2.49712e-78	1.44227e-76	up	galactose-3-O-sulfotransferase 4	http://www.ncbi.nlm.nih.gov/gene/?term=330217
Tgm1	protein_coding	chr14:55700009-55713921	-	21816	5.47664	5.6799	12.4629	12.8361	12.6823	2403.45	2772.88	729.576	3911.49	2597.85	7.9899	3.22102e-78	1.85613e-76	up	transglutaminase 1, K polypeptide	http://www.ncbi.nlm.nih.gov/gene/?term=21816
Itga4	protein_coding	chr2:79255426-79333114	+	16401	107.707	116.844	99.7029	80.9665	72.1917	908.168	1153.64	587.309	1125.6	852.404	3.27365	7.06806e-78	4.06373e-76	up	integrin alpha 4	http://www.ncbi.nlm.nih.gov/gene/?term=16401
H2-M3	protein_coding	chr17:37270234-37274485	+	14991	104.969	147.677	103.264	131.324	135.603	754.025	698.418	605.548	1065.13	683.752	2.61159	9.65324e-78	5.53745e-76	up	histocompatibility 2, M region locus 3	http://www.ncbi.nlm.nih.gov/gene/?term=14991
Tent5a	protein_coding	chr9:85320439-85327150	-	212943	158.823	201.231	169.139	156.009	138.53	753.043	789.877	819.557	972.834	579.106	2.24468	1.88291e-77	1.07765e-75	up	terminal nucleotidyltransferase 5A	http://www.ncbi.nlm.nih.gov/gene/?term=212943
Baz1a	protein_coding	chr12:54892989-55014371	-	217578	82.1496	56.799	53.4123	50.3572	45.8515	594.973	716.086	454.769	908.12	677.656	3.53653	4.67681e-77	2.67065e-75	up	bromodomain adjacent to zinc finger domain 1A	http://www.ncbi.nlm.nih.gov/gene/?term=217578
Ptafr	protein_coding	chr4:132564067-132582683	+	19204	30.1215	42.1935	40.9494	31.5967	27.3158	953.331	1071.53	559.342	1359	838.18	4.79153	5.74022e-77	3.2705e-75	up	platelet-activating factor receptor	http://www.ncbi.nlm.nih.gov/gene/?term=19204
Npnt	protein_coding	chr3:132881745-132950291	-	114249	97.6668	107.107	79.2282	98.7396	111.214	843.369	649.57	695.529	580.306	493.764	2.72391	8.62923e-77	4.90545e-75	up	nephronectin	http://www.ncbi.nlm.nih.gov/gene/?term=114249
Casp4	protein_coding	chr9:5308849-5336791	+	12363	12.7788	14.6055	20.4747	11.8487	11.7068	480.102	631.902	293.046	840.223	519.164	5.26955	1.75975e-76	9.98114e-75	up	caspase 4, apoptosis-related cysteine peptidase	http://www.ncbi.nlm.nih.gov/gene/?term=12363
Plac8	protein_coding	chr5:100551589-100572253	-	231507	13.6916	11.3598	22.2551	9.87396	4.87782	1734.85	3443.24	1160.03	4848.26	2876.23	7.8184	1.76808e-76	1.00059e-74	up	placenta-specific 8	http://www.ncbi.nlm.nih.gov/gene/?term=231507
Mapkapk3	protein_coding	chr9:107254927-107289877	-	102626	126.876	137.129	103.264	111.576	101.459	857.114	842.882	554.478	1162.73	818.877	2.86647	2.33858e-76	1.32049e-74	up	mitogen-activated protein kinase-activated protein kinase 3	http://www.ncbi.nlm.nih.gov/gene/?term=102626
Gimap4	protein_coding	chr6:48684578-48692062	+	107526	14.6044	12.9826	15.1335	3.94958	3.90225	449.666	481.201	314.934	546.357	402.326	5.41654	2.47336e-76	1.39347e-74	up	GTPase, IMAP family member 4	http://www.ncbi.nlm.nih.gov/gene/?term=107526
Adam17	protein_coding	chr12:21323509-21373632	-	11491	752.126	664.548	677.445	712.9	646.799	2297.42	2369.63	1945.54	2455.95	2003.5	1.68103	2.76969e-76	1.55695e-74	up	a disintegrin and metallopeptidase domain 17	http://www.ncbi.nlm.nih.gov/gene/?term=11491
Ifih1	protein_coding	chr2:62595618-62646255	-	71586	113.184	157.414	140.652	123.424	93.6541	1209.58	1424.9	1778.95	2246.96	1133.83	3.63046	2.82154e-76	1.58257e-74	up	interferon induced with helicase C domain 1	http://www.ncbi.nlm.nih.gov/gene/?term=71586
Tlr9	protein_coding	chr9:106222598-106226876	+	81897	26.4704	46.2506	24.0355	24.6849	38.047	627.372	823.135	667.562	1014.21	543.547	4.52162	3.95949e-76	2.21591e-74	up	toll-like receptor 9	http://www.ncbi.nlm.nih.gov/gene/?term=81897
Mcm3	protein_coding	chr1:20802966-20820312	-	17215	113.184	129.015	137.091	111.576	102.434	860.059	1152.6	618.924	1065.13	1044.42	2.99722	4.2107e-76	2.35128e-74	up	minichromosome maintenance complex component 3	http://www.ncbi.nlm.nih.gov/gene/?term=17215
Gm26740	lncRNA	chr10:22186285-22306382	-	102637787	11.8661	12.1712	9.79225	6.91177	6.82895	216.978	235.924	184.826	245.065	157.476	4.4338	5.10276e-76	2.84313e-74	up	predicted gene, 26740, transcript variant X13	http://www.ncbi.nlm.nih.gov/gene/?term=102637787
Slfn2	protein_coding	chr11:83065112-83070678	+	20556	81.2369	67.3474	121.958	79.9791	44.8759	2616.51	3248.89	1956.48	5275.79	2973.76	5.3443	6.53054e-76	3.63064e-74	up	schlafen 2	http://www.ncbi.nlm.nih.gov/gene/?term=20556
Il10rb	protein_coding	chr16:91406157-91425834	+	16155	181.642	182.568	219.88	174.769	127.799	950.385	836.646	781.862	1008.9	765.03	2.29039	7.11739e-76	3.94819e-74	up	interleukin 10 receptor, beta	http://www.ncbi.nlm.nih.gov/gene/?term=16155
P2ry13	protein_coding	chr3:59207892-59210882	-	74191	169.776	186.625	152.225	182.668	161.944	982.785	1280.43	729.576	1223.2	946.89	2.59737	8.20232e-76	4.54005e-74	up	purinergic receptor P2Y, G-protein coupled 13	http://www.ncbi.nlm.nih.gov/gene/?term=74191
Igsf6	protein_coding	chr7:121064067-121074581	-	80719	25.5577	31.6451	33.8278	23.6975	16.5846	803.115	983.189	441.393	1287.92	812.781	5.03714	8.71396e-76	4.8127e-74	up	immunoglobulin superfamily, member 6	http://www.ncbi.nlm.nih.gov/gene/?term=80719
Bub1b	protein_coding	chr2:118598202-118641592	+	12236	43.8131	46.2506	56.0829	61.2185	36.0959	396.648	541.481	402.483	630.167	581.138	3.39077	9.45487e-76	5.2105e-74	up	BUB1B, mitotic checkpoint serine/threonine kinase	http://www.ncbi.nlm.nih.gov/gene/?term=12236
Slfn1	protein_coding	chr11:83116820-83122670	+	20555	1.82555	6.49131	7.12163	0	5.85338	801.151	1389.56	866.979	2249.08	1137.89	8.21846	1.08755e-75	5.98033e-74	up	schlafen 1	http://www.ncbi.nlm.nih.gov/gene/?term=20555
Gm1966	protein_coding	chr7:106595549-106644646	-	434223	17.3427	18.6625	14.2433	4.93698	4.87782	1171.29	2425.75	1083.42	2392.3	1521.93	7.14551	1.34337e-75	7.371e-74	up	predicted gene 1966	http://www.ncbi.nlm.nih.gov/gene/?term=434223
Elf1	protein_coding	chr14:79481174-79582491	+	13709	250.1	231.253	217.21	238.95	244.866	819.806	847.039	739.304	943.129	802.621	1.81324	1.63285e-75	8.93996e-74	up	E74-like factor 1	http://www.ncbi.nlm.nih.gov/gene/?term=13709
Hpse	protein_coding	chr5:100679484-100719716	-	15442	3.6511	9.73697	3.56082	11.8487	0.975564	662.717	625.666	345.333	785.057	500.876	6.60766	3.19654e-75	1.74634e-73	up	heparanase	http://www.ncbi.nlm.nih.gov/gene/?term=15442
Neurl3	protein_coding	chr1:36264602-36274674	-	214854	21.9066	40.5707	35.6082	27.6471	25.3647	1109.44	1316.81	561.773	1691.05	1099.29	5.25263	3.49939e-75	1.90766e-73	up	neuralized E3 ubiquitin protein ligase 3	http://www.ncbi.nlm.nih.gov/gene/?term=214854
I830077J02Rik	protein_coding	chr3:105924252-105932765	-	433638	23.7321	15.4169	24.0355	17.7731	23.4135	240.542	310.754	189.69	355.397	248.914	3.69389	4.4214e-75	2.40509e-73	up	RIKEN cDNA I830077J02 gene	http://www.ncbi.nlm.nih.gov/gene/?term=433638
Cryba4	protein_coding	chr5:112246492-112263625	-	12959	7.30219	27.5881	16.0237	16.7857	14.6335	396.648	392.86	363.572	320.388	244.85	4.36897	5.19218e-75	2.81829e-73	up	crystallin, beta A4	http://www.ncbi.nlm.nih.gov/gene/?term=12959
Tgtp1	protein_coding	chr11:48985329-48992246	-	21822	24.6449	59.2332	57.8633	54.3068	21.4624	2335.71	1985.09	1466.45	3094.61	1400.01	5.55976	6.65314e-75	3.60355e-73	up	T cell specific GTPase 1	http://www.ncbi.nlm.nih.gov/gene/?term=21822
A630001G21Rik	protein_coding	chr1:85717083-85736656	-	319997	14.6044	7.30273	10.6825	13.8235	8.78007	223.851	266.064	170.234	310.84	194.051	4.41165	1.11815e-74	6.04325e-73	up	RIKEN cDNA A630001G21 gene	http://www.ncbi.nlm.nih.gov/gene/?term=319997
Dtx4	protein_coding	chr19:12466329-12502179	-	207521	705.574	740.01	740.65	681.303	626.312	1807.5	1707.59	1795.97	1818.36	1712.94	1.33858	1.45028e-74	7.8216e-73	up	deltex 4, E3 ubiquitin ligase	http://www.ncbi.nlm.nih.gov/gene/?term=207521
Irak4	protein_coding	chr15:94543613-94568317	+	266632	94.0157	88.4441	83.6792	78.0043	84.874	487.956	556.032	390.323	617.437	464.301	2.55176	1.48797e-74	8.00775e-73	up	interleukin-1 receptor-associated kinase 4	http://www.ncbi.nlm.nih.gov/gene/?term=266632
Cmtm3	protein_coding	chr8:104339383-104347672	+	68119	236.408	182.568	210.978	219.202	262.427	1177.18	1135.97	740.52	1230.63	1011.91	2.25518	2.19031e-74	1.17624e-72	up	CKLF-like MARVEL transmembrane domain containing 3	http://www.ncbi.nlm.nih.gov/gene/?term=68119
Isg15	protein_coding	chr4:156199424-156200818	-	100038882	58.4175	116.032	128.189	144.16	79.9962	2530.11	2269.86	3961.6	4918.27	2324.55	4.92491	2.57559e-74	1.38021e-72	up	ISG15 ubiquitin-like modifier	http://www.ncbi.nlm.nih.gov/gene/?term=100038882
Sat1	protein_coding	chrX:155213126-155216449	-	20229	1360.95	1548.99	1567.65	1543.3	1479.93	6459.28	4897.24	5063.26	6157.39	4428.64	1.84817	2.76553e-74	1.47886e-72	up	spermidine/spermine N1-acetyl transferase 1	http://www.ncbi.nlm.nih.gov/gene/?term=20229
Apbb1ip	protein_coding	chr2:22755971-22875653	+	54519	94.0157	115.221	79.2282	84.916	74.1428	691.189	830.41	492.464	833.858	579.106	2.93379	5.20391e-74	2.77689e-72	up	amyloid beta (A4) precursor protein-binding, family B, member 1 interacting protein	http://www.ncbi.nlm.nih.gov/gene/?term=54519
Sh3tc1	protein_coding	chr5:35697180-35739987	-	231147	75.7602	77.8957	78.338	76.0295	67.3139	414.321	409.489	310.07	536.809	405.374	2.46759	8.26603e-74	4.40158e-72	up	SH3 domain and tetratricopeptide repeats 1	http://www.ncbi.nlm.nih.gov/gene/?term=231147
Hmgb2	protein_coding	chr8:57511843-57515999	+	97165	178.904	168.774	200.296	184.643	180.479	1714.23	2189.83	1288.92	2340.32	2025.86	3.38843	9.31499e-74	4.94969e-72	up	high mobility group box 2	http://www.ncbi.nlm.nih.gov/gene/?term=97165
Top2a	protein_coding	chr11:98992947-99024199	-	21973	77.5858	54.3647	78.338	45.4202	45.8515	1539.47	2324.94	1354.58	2165.27	1993.34	4.9573	1.09382e-73	5.80001e-72	up	topoisomerase (DNA) II alpha	http://www.ncbi.nlm.nih.gov/gene/?term=21973
P2rx7	protein_coding	chr5:122643927-122692336	+	18439	374.237	322.943	320.474	290.294	324.863	1078.02	994.621	921.698	1141.52	992.608	1.65115	1.15432e-73	6.10799e-72	up	purinergic receptor P2X, ligand-gated ion channel, 7	http://www.ncbi.nlm.nih.gov/gene/?term=18439
Tnfrsf1a	protein_coding	chr6:125349723-125362483	+	21937	460.951	469.809	421.957	423.593	389.25	2597.85	3163.67	1629.39	3331.19	2722.82	2.63411	1.94538e-73	1.02723e-71	up	tumor necrosis factor receptor superfamily, member 1a	http://www.ncbi.nlm.nih.gov/gene/?term=21937
Il2rb	protein_coding	chr15:78479256-78511621	-	16185	7.30219	6.49131	9.79225	5.92437	3.90225	645.045	600.722	284.535	564.392	490.716	6.26627	2.16905e-73	1.14294e-71	up	interleukin 2 receptor, beta chain	http://www.ncbi.nlm.nih.gov/gene/?term=16185
Casp12	protein_coding	chr9:5345442-5373034	+	12364	80.3241	83.5756	75.6674	88.8656	55.6071	507.592	559.15	351.412	656.689	591.298	2.79505	2.24124e-73	1.17852e-71	up	caspase 12	http://www.ncbi.nlm.nih.gov/gene/?term=12364
Ms4a4c	protein_coding	chr19:11404717-11427246	+	64380	2.73832	0	8.90204	3.94958	4.87782	671.553	1095.43	806.181	1866.1	1120.62	8.10415	2.53979e-73	1.33273e-71	up	membrane-spanning 4-domains, subfamily A, member 4C	http://www.ncbi.nlm.nih.gov/gene/?term=64380
Sipa1	protein_coding	chr19:5651185-5663722	-	20469	486.508	414.633	468.247	446.303	378.519	1865.43	2113.96	1522.38	2117.53	1801.33	2.10229	2.91324e-73	1.52552e-71	up	signal-induced proliferation associated gene 1	http://www.ncbi.nlm.nih.gov/gene/?term=20469
Slc25a45	protein_coding	chr19:5877801-5885768	+	107375	148.782	127.392	167.358	144.16	128.774	581.227	575.779	442.609	552.722	466.333	1.87168	3.18081e-73	1.66219e-71	up	solute carrier family 25, member 45	http://www.ncbi.nlm.nih.gov/gene/?term=107375
Gfap	protein_coding	chr11:102887336-102897200	-	14580	42267.8	36873.9	38584.1	41897.2	41647.8	136581	139573	129832	156402	197114	1.91593	4.83103e-73	2.51932e-71	up	glial fibrillary acidic protein	http://www.ncbi.nlm.nih.gov/gene/?term=14580
Lpcat2	protein_coding	chr8:92855313-92919279	+	270084	863.484	758.672	814.537	787.942	800.938	3247.8	2664.8	2526.76	3005.49	2366.21	1.77885	1.1937e-72	6.21218e-71	up	lysophosphatidylcholine acyltransferase 2	http://www.ncbi.nlm.nih.gov/gene/?term=270084
Tmigd3	protein_coding	chr3:105870858-105924044	+	69296	13.6916	11.3598	21.3649	17.7731	10.7312	170.834	225.531	161.723	181.412	164.588	3.59738	2.90975e-72	1.51116e-70	up	transmembrane and immunoglobulin domain containing 3	http://www.ncbi.nlm.nih.gov/gene/?term=69296
Tifa	protein_coding	chr3:127788875-127798394	+	211550	135.091	178.511	159.347	131.324	159.992	918.968	1069.45	701.609	1403.55	832.084	2.68692	3.26193e-72	1.69058e-70	up	TRAF-interacting protein with forkhead-associated domain	http://www.ncbi.nlm.nih.gov/gene/?term=211550
Vasp	protein_coding	chr7:19256929-19271854	-	22323	442.695	434.107	426.408	445.315	405.835	2552.69	2442.38	1595.34	3075.51	2333.7	2.47792	6.1574e-72	3.18469e-70	up	vasodilator-stimulated phosphoprotein	http://www.ncbi.nlm.nih.gov/gene/?term=22323
Plgrkt	protein_coding	chr19:29348599-29367292	-	67759	211.764	237.744	259.94	225.126	246.818	681.371	715.047	638.379	833.858	688.832	1.59048	7.32938e-72	3.7831e-70	up	plasminogen receptor, C-terminal lysine transmembrane protein	http://www.ncbi.nlm.nih.gov/gene/?term=67759
Tlr12	protein_coding	chr4:128615446-128618619	-	384059	15.5172	16.2283	15.1335	16.7857	17.5601	439.848	381.427	249.272	434.964	270.25	4.4529	1.09009e-71	5.61506e-70	up	toll-like receptor 12	http://www.ncbi.nlm.nih.gov/gene/?term=384059
Lgmn	protein_coding	chr12:102394082-102439728	-	19141	6217.82	6287.65	6321.34	5925.36	6269.95	23369.9	22218.4	19741.1	23750.1	20077.7	1.81504	1.72056e-71	8.84461e-70	up	legumain	http://www.ncbi.nlm.nih.gov/gene/?term=19141
Mmp25	protein_coding	chr17:23628315-23645269	-	240047	10.0405	11.3598	19.5845	7.89917	2.92669	228.76	295.165	162.939	311.901	233.674	4.55293	2.14892e-71	1.10242e-69	up	matrix metallopeptidase 25	http://www.ncbi.nlm.nih.gov/gene/?term=240047
Erap1	protein_coding	chr13:74639573-74693205	+	80898	460.951	507.945	480.71	521.345	477.051	1818.3	2158.65	1471.31	2512.18	2077.67	2.03616	2.58155e-71	1.32167e-69	up	endoplasmic reticulum aminopeptidase 1	http://www.ncbi.nlm.nih.gov/gene/?term=80898
Serpina3f	protein_coding	chr12:104214544-104221129	+	238393	0.912774	4.86848	2.67061	0.987396	3.90225	962.167	823.135	550.83	1082.11	456.173	8.1549	3.21618e-71	1.64325e-69	up	serine (or cysteine) peptidase inhibitor, clade A, member 3F	http://www.ncbi.nlm.nih.gov/gene/?term=238393
Cyren	protein_coding	chr6:34871771-34878065	-	78412	162.474	190.682	184.272	196.492	154.139	905.222	857.432	744.167	1011.03	613.649	2.21748	3.2373e-71	1.6507e-69	up	cell cycle regulator of NHEJ	http://www.ncbi.nlm.nih.gov/gene/?term=78412
Rel	protein_coding	chr11:23736847-23770969	-	19696	115.922	137.129	108.605	101.702	105.361	490.902	557.071	406.131	547.418	423.662	2.08902	3.8788e-71	1.97381e-69	up	reticuloendotheliosis oncogene	http://www.ncbi.nlm.nih.gov/gene/?term=19696
Il3ra	protein_coding	chr14:14345912-14355493	+	16188	53.8537	60.8561	70.3261	39.4958	56.5827	400.576	381.427	291.83	523.018	378.959	2.80947	4.7222e-71	2.39815e-69	up	interleukin 3 receptor, alpha chain	http://www.ncbi.nlm.nih.gov/gene/?term=16188
Mertk	protein_coding	chr2:128698915-128803162	+	17289	360.546	293.732	256.379	367.311	433.15	1657.28	1849.98	1815.43	1735.61	1217.14	2.2754	5.70252e-71	2.89019e-69	up	MER proto-oncogene tyrosine kinase	http://www.ncbi.nlm.nih.gov/gene/?term=17289
Ticam2	protein_coding	chr18:46558231-46574533	-	225471	5.47664	12.9826	8.90204	9.87396	17.5601	308.286	282.693	177.53	312.962	289.553	4.64957	8.94363e-71	4.52379e-69	up	toll-like receptor adaptor molecule 2	http://www.ncbi.nlm.nih.gov/gene/?term=225471
Slamf7	protein_coding	chr1:171632403-171653037	-	75345	2.73832	1.62283	3.56082	0.987396	0.975564	686.28	626.705	525.295	987.686	551.675	8.39868	1.27542e-70	6.43833e-69	up	SLAM family member 7	http://www.ncbi.nlm.nih.gov/gene/?term=75345
Uhrf1	protein_coding	chr17:56303337-56323486	+	18140	28.296	22.7196	40.0592	33.5715	21.4624	572.391	864.707	479.088	780.813	770.11	4.5699	1.32178e-70	6.65903e-69	up	ubiquitin-like, containing PHD and RING finger domains, 1	http://www.ncbi.nlm.nih.gov/gene/?term=18140
Frrs1	protein_coding	chr3:116859567-116907714	+	20321	28.296	24.3424	35.6082	30.6093	27.3158	298.468	348.169	201.849	388.285	271.266	3.37065	2.43323e-70	1.2234e-68	up	ferric-chelate reductase 1	http://www.ncbi.nlm.nih.gov/gene/?term=20321
Ucp2	protein_coding	chr7:100493337-100499629	+	22228	916.425	813.037	861.718	1086.14	1041.9	8403.25	10876.4	5334.42	11381.2	8970.05	3.2525	2.61339e-70	1.31137e-68	up	uncoupling protein 2 (mitochondrial, proton carrier)	http://www.ncbi.nlm.nih.gov/gene/?term=22228
Gpr35	protein_coding	chr1:92948052-92986391	+	64095	41.9876	38.1365	54.3025	51.3446	49.7538	623.445	983.189	470.576	1033.3	887.963	4.08809	4.33758e-70	2.17223e-68	up	G protein-coupled receptor 35	http://www.ncbi.nlm.nih.gov/gene/?term=64095
Lcp1	protein_coding	chr14:75131105-75230842	+	18826	1120.89	1095.41	1043.32	1011.09	1033.12	5945.8	7281.42	3785.28	7553.52	5947.52	2.52437	4.66754e-70	2.33284e-68	up	lymphocyte cytosolic protein 1	http://www.ncbi.nlm.nih.gov/gene/?term=18826
Irak2	protein_coding	chr6:113638467-113695026	+	108960	476.468	430.049	446.883	422.605	435.101	1074.09	1184.82	1049.37	1228.51	944.858	1.30971	5.66664e-70	2.8266e-68	up	interleukin-1 receptor-associated kinase 2	http://www.ncbi.nlm.nih.gov/gene/?term=108960
Prkcd	protein_coding	chr14:30595353-30626414	-	18753	588.739	558.253	569.731	622.059	463.393	3387.22	3253.05	2157.11	3923.16	2860.99	2.47537	6.717e-70	3.34393e-68	up	protein kinase C, delta	http://www.ncbi.nlm.nih.gov/gene/?term=18753
Sh3glb1	protein_coding	chr3:144683665-144720408	-	54673	2293.8	2083.71	2013.64	2020.21	2166.73	4143.21	4160.37	4072.25	4118.37	3771.3	0.937945	6.99638e-70	3.47615e-68	up	SH3-domain GRB2-like B1 (endophilin)	http://www.ncbi.nlm.nih.gov/gene/?term=54673
Hlx	protein_coding	chr1:184727143-184732493	-	15284	33.7726	22.7196	34.718	22.7101	28.2913	370.14	322.187	234.68	311.901	230.627	3.37105	8.42538e-70	4.17793e-68	up	H2.0-like homeobox	http://www.ncbi.nlm.nih.gov/gene/?term=15284
Ms4a6d	protein_coding	chr19:11586606-11604804	-	68774	26.4704	16.2283	18.6943	22.7101	23.4135	1274.38	2270.9	971.552	3463.8	2070.56	6.54947	1.02951e-69	5.09506e-68	up	membrane-spanning 4-domains, subfamily A, member 6D	http://www.ncbi.nlm.nih.gov/gene/?term=68774
Rbl1	protein_coding	chr2:157145893-157204534	-	19650	60.2431	55.1762	64.0947	47.395	56.5827	431.993	543.56	366.004	628.045	421.63	3.07548	1.04788e-69	5.17583e-68	up	RB transcriptional corepressor like 1	http://www.ncbi.nlm.nih.gov/gene/?term=19650
Rhoc	protein_coding	chr3:104789034-104794459	+	11853	512.979	453.58	479.82	497.647	463.393	1412.81	1430.09	1125.98	1608.31	1552.41	1.56751	1.09855e-69	5.41553e-68	up	ras homolog family member C	http://www.ncbi.nlm.nih.gov/gene/?term=11853
Ccr2	protein_coding	chr9:124101918-124109140	+	12772	3.6511	12.1712	14.2433	5.92437	8.78007	1516.89	3216.67	784.294	3216.61	2862	8.00873	1.17897e-69	5.80062e-68	up	chemokine (C-C motif) receptor 2	http://www.ncbi.nlm.nih.gov/gene/?term=12772
Pros1	protein_coding	chr16:62854307-62929346	+	19128	575.96	466.563	457.565	481.849	451.686	1783.94	2224.13	1568.59	2063.43	2199.59	2.01583	1.21998e-69	5.99073e-68	up	protein S (alpha)	http://www.ncbi.nlm.nih.gov/gene/?term=19128
Cytip	protein_coding	chr2:58129139-58195549	-	227929	5.47664	3.24566	2.67061	3.94958	3.90225	551.773	744.147	198.201	765.961	591.298	7.21808	1.33459e-69	6.54077e-68	up	cytohesin 1 interacting protein	http://www.ncbi.nlm.nih.gov/gene/?term=227929
Bmf	protein_coding	chr2:118528757-118549686	-	171543	159.735	152.546	120.178	134.286	127.799	628.354	795.074	559.342	909.181	615.681	2.33553	1.44831e-69	7.08439e-68	up	BCL2 modifying factor	http://www.ncbi.nlm.nih.gov/gene/?term=171543
Ggta1	protein_coding	chr2:35400179-35464381	-	14594	88.5391	92.5012	85.4596	98.7396	92.6786	676.462	895.887	441.393	1043.91	847.324	3.0934	2.10082e-69	1.02562e-67	up	glycoprotein galactosyltransferase alpha 1, 3	http://www.ncbi.nlm.nih.gov/gene/?term=14594
Kif2c	protein_coding	chr4:117159633-117182624	-	73804	13.6916	7.30273	7.12163	9.87396	7.80451	229.742	304.518	178.746	269.465	265.17	4.77477	2.32624e-69	1.13348e-67	up	kinesin family member 2C	http://www.ncbi.nlm.nih.gov/gene/?term=73804
Gimap3	protein_coding	chr6:48764464-48770851	-	83408	3.6511	3.24566	4.45102	1.97479	3.90225	399.594	434.432	215.225	468.912	335.272	6.74476	2.42938e-69	1.18145e-67	up	GTPase, IMAP family member 3	http://www.ncbi.nlm.nih.gov/gene/?term=83408
Itgal	protein_coding	chr7:127296139-127335137	+	16408	17.3427	21.0968	24.0355	0	13.6579	2430.94	2601.4	1534.54	2762.55	2163.01	7.22726	2.61057e-69	1.26713e-67	up	integrin alpha L	http://www.ncbi.nlm.nih.gov/gene/?term=16408
Nfe2l2	protein_coding	chr2:75675513-75704663	-	18024	693.708	726.216	723.736	711.912	706.308	2871.77	2500.58	2180.22	2339.26	1931.37	1.73105	3.82816e-69	1.85456e-67	up	nuclear factor, erythroid derived 2, like 2	http://www.ncbi.nlm.nih.gov/gene/?term=18024
Myh9	protein_coding	chr15:77760585-77842175	-	17886	3190.14	2650.08	2877.14	2726.2	2392.08	12126.2	15782	9930.74	16008.8	13277.8	2.27848	4.66808e-69	2.25713e-67	up	myosin, heavy polypeptide 9, non-muscle	http://www.ncbi.nlm.nih.gov/gene/?term=17886
Itgb7	protein_coding	chr15:102215994-102233405	-	16421	31.0343	42.1935	24.9257	20.7353	35.1203	1048.57	1104.79	516.783	1456.6	1154.15	5.09595	5.31867e-69	2.56679e-67	up	integrin beta 7	http://www.ncbi.nlm.nih.gov/gene/?term=16421
Rin3	protein_coding	chr12:102282840-102390854	+	217835	57.5048	47.8734	55.1927	80.9665	34.1447	408.43	519.656	379.379	501.8	410.454	3.0127	7.20998e-69	3.4729e-67	up	Ras and Rab interactor 3	http://www.ncbi.nlm.nih.gov/gene/?term=217835
Siglecf	protein_coding	chr7:43351341-43359475	+	233186	18.2555	17.0397	24.0355	5.92437	12.6823	240.542	227.609	206.713	188.838	165.604	3.70596	1.17837e-68	5.66514e-67	up	sialic acid binding Ig-like lectin F	http://www.ncbi.nlm.nih.gov/gene/?term=233186
Themis2	protein_coding	chr4:132781843-132796364	-	230787	56.592	38.1365	26.7061	48.3824	17.5601	1165.4	1685.76	956.96	2130.26	1217.14	5.25467	1.21224e-68	5.81691e-67	up	thymocyte selection associated family member 2	http://www.ncbi.nlm.nih.gov/gene/?term=230787
Serpina3g	protein_coding	chr12:104236147-104241939	+	20715	53.8537	63.2903	76.5576	78.0043	61.4605	2076.51	2345.73	1040.86	3438.34	1720.05	4.9951	1.43042e-68	6.85084e-67	up	serine (or cysteine) peptidase inhibitor, clade A, member 3G	http://www.ncbi.nlm.nih.gov/gene/?term=20715
AI467606	protein_coding	chr7:127090780-127094049	+	101602	54.7664	39.7593	41.8396	31.5967	38.047	324.977	428.196	243.192	417.99	311.905	3.06542	1.78406e-68	8.52834e-67	up	expressed sequence AI467606	http://www.ncbi.nlm.nih.gov/gene/?term=101602
Scpep1	protein_coding	chr11:88924020-88955442	-	74617	501.113	553.384	497.624	466.051	448.759	2266.98	2447.58	1589.26	2575.84	1968.96	2.13635	2.14252e-68	1.02225e-66	up	serine carboxypeptidase 1	http://www.ncbi.nlm.nih.gov/gene/?term=74617
Man2b2	protein_coding	chr5:36806813-36830649	-	17160	841.577	802.489	859.937	827.438	769.72	2423.09	2266.74	2009.98	2436.86	1991.31	1.44029	2.31561e-68	1.10275e-66	up	mannosidase 2, alpha B2	http://www.ncbi.nlm.nih.gov/gene/?term=17160
Cebpg	protein_coding	chr7:35046422-35056566	-	12611	769.468	705.93	745.101	722.774	746.306	1518.85	1483.1	1545.48	1378.09	1354.3	0.980309	2.33706e-68	1.11087e-66	up	CCAAT/enhancer binding protein (C/EBP), gamma	http://www.ncbi.nlm.nih.gov/gene/?term=12611
1600014C10Rik	protein_coding	chr7:38183217-38197568	+	72244	691.883	647.508	660.532	690.19	638.019	2495.74	3296.7	2236.15	3543.36	2431.23	2.07318	3.14842e-68	1.49372e-66	up	RIKEN cDNA 1600014C10 gene	http://www.ncbi.nlm.nih.gov/gene/?term=72244
Ccl2	protein_coding	chr11:82035577-82037452	+	20296	6.38942	8.92555	7.12163	6.91177	9.75564	850.241	1412.42	474.224	1976.43	1225.27	7.24591	4.24752e-68	2.0114e-66	up	chemokine (C-C motif) ligand 2	http://www.ncbi.nlm.nih.gov/gene/?term=20296
Msn	protein_coding	chrX:96096045-96168553	+	17698	2232.64	2061.8	1762.6	2031.07	2137.46	8931.46	12053.9	7255.63	12658.5	9905.76	2.31288	4.5356e-68	2.14379e-66	up	moesin	http://www.ncbi.nlm.nih.gov/gene/?term=17698
Stk10	protein_coding	chr11:32533266-32624595	+	20868	281.134	260.464	272.403	231.051	295.596	893.441	946.813	943.585	903.876	981.433	1.80007	4.92749e-68	2.32467e-66	up	serine/threonine kinase 10	http://www.ncbi.nlm.nih.gov/gene/?term=20868
H2-T10	transcribed_pseudogene	chr17:36115871-36121444	-	15024	42.9004	56.799	40.0592	34.5589	45.8515	221.887	249.435	271.159	311.901	236.722	2.54229	5.01945e-68	2.36363e-66	up	histocompatibility 2, T region locus 10	http://www.ncbi.nlm.nih.gov/gene/?term=15024
Gm5431	protein_coding	chr11:48887422-48902152	-	432555	5.47664	2.43424	1.78041	6.91177	1.95113	240.542	308.676	307.638	443.451	219.451	6.37827	8.07495e-68	3.79538e-66	up	predicted gene 5431	http://www.ncbi.nlm.nih.gov/gene/?term=432555
Apobr	protein_coding	chr7:126584918-126589125	+	171504	30.1215	27.5881	36.4984	36.5336	30.2425	650.935	889.651	446.257	1012.09	787.381	4.55781	9.05448e-68	4.24786e-66	up	apolipoprotein B receptor	http://www.ncbi.nlm.nih.gov/gene/?term=171504
Fblim1	protein_coding	chr4:141576062-141606052	-	74202	45.6387	64.1017	46.2906	30.6093	34.1447	326.94	295.165	301.558	414.807	323.08	2.89904	9.38652e-68	4.39547e-66	up	filamin binding LIM protein 1	http://www.ncbi.nlm.nih.gov/gene/?term=74202
Cyp4v3	protein_coding	chr8:45305801-45333163	-	102294	236.408	252.35	211.869	212.29	180.479	859.078	863.668	710.121	1143.64	780.269	1.99281	1.75058e-67	8.18232e-66	up	cytochrome P450, family 4, subfamily v, polypeptide 3	http://www.ncbi.nlm.nih.gov/gene/?term=102294
Znfx1	protein_coding	chr2:167035790-167063015	-	98999	1339.04	1243.09	1175.96	1290.53	1231.16	4139.28	5592.54	5195.8	6698.44	3947.07	2.0258	1.84468e-67	8.60625e-66	up	zinc finger, NFX1-type containing 1	http://www.ncbi.nlm.nih.gov/gene/?term=98999
Ifi203	protein_coding	chr1:173920400-173942866	-	15950	40.162	30.8337	39.169	53.3194	17.5601	728.498	1033.08	768.487	1619.98	808.717	4.77685	3.00526e-67	1.3995e-65	up	interferon activated gene 203	http://www.ncbi.nlm.nih.gov/gene/?term=15950
Notch2	protein_coding	chr3:98013538-98150367	+	18129	634.378	610.995	488.722	493.698	577.534	1737.79	2317.67	1738.82	2133.44	1811.48	1.79524	3.35086e-67	1.55756e-65	up	notch 2	http://www.ncbi.nlm.nih.gov/gene/?term=18129
Nod1	protein_coding	chr6:54923942-54972674	-	107607	410.748	431.672	445.992	416.681	368.763	1421.65	1633.8	1246.36	1820.48	1262.86	1.83196	3.62604e-67	1.68238e-65	up	nucleotide-binding oligomerization domain containing 1	http://www.ncbi.nlm.nih.gov/gene/?term=107607
Gm13707	lncRNA	chr2:73386850-73431866	+	102632820	283.873	258.03	236.794	219.202	231.209	820.787	831.449	642.027	795.666	694.927	1.62218	8.43674e-67	3.90722e-65	up	predicted gene 13707, transcript variant X1	http://www.ncbi.nlm.nih.gov/gene/?term=102632820
Nmi	protein_coding	chr2:51948498-51973489	-	64685	114.097	133.072	153.115	75.0421	122.921	659.772	712.968	696.745	1086.35	724.391	2.69407	9.49253e-67	4.38812e-65	up	N-myc (and STAT) interactor	http://www.ncbi.nlm.nih.gov/gene/?term=64685
Syngr2	protein_coding	chr11:117809646-117814286	+	20973	521.194	562.31	429.969	475.925	528.756	2240.47	2112.92	1513.87	2326.53	1769.83	1.98438	1.12632e-66	5.19714e-65	up	synaptogyrin 2	http://www.ncbi.nlm.nih.gov/gene/?term=20973
Pclaf	protein_coding	chr9:65890323-65903551	+	68026	16.4299	11.3598	8.01184	7.89917	12.6823	450.648	641.255	369.652	670.481	590.282	5.59245	2.18294e-66	1.00543e-64	up	PCNA clamp associated factor	http://www.ncbi.nlm.nih.gov/gene/?term=68026
Ccr5	protein_coding	chr9:124121543-124127183	+	12774	106.795	98.9925	122.848	89.853	103.41	1922.37	2805.1	1274.33	3772.52	2530.8	4.55914	8.18741e-66	3.76412e-64	up	chemokine (C-C motif) receptor 5	http://www.ncbi.nlm.nih.gov/gene/?term=12774
Rab27a	protein_coding	chr9:73044810-73097623	+	11891	262.879	254.784	254.598	232.038	230.233	938.604	1166.11	803.749	1268.82	863.579	2.02931	8.64904e-66	3.96912e-64	up	RAB27A, member RAS oncogene family	http://www.ncbi.nlm.nih.gov/gene/?term=11891
Ptpn22	protein_coding	chr3:103856575-103912252	+	19260	20.9938	9.73697	17.8041	15.7983	14.6335	180.652	236.963	159.291	240.821	191.003	3.68419	1.0246e-65	4.69343e-64	up	protein tyrosine phosphatase, non-receptor type 22 (lymphoid)	http://www.ncbi.nlm.nih.gov/gene/?term=19260
Gpnmb	protein_coding	chr6:49036518-49058182	+	93695	51.1153	47.062	48.071	53.3194	45.8515	1113.36	745.187	965.472	1450.23	512.052	4.28602	2.3132e-65	1.0577e-63	up	glycoprotein (transmembrane) nmb	http://www.ncbi.nlm.nih.gov/gene/?term=93695
Cenpf	protein_coding	chr1:189640606-189688107	-	108000	37.4237	23.531	30.2669	27.6471	25.3647	270.978	512.381	380.595	428.599	384.039	3.77742	2.76811e-65	1.26342e-63	up	centromere protein F	http://www.ncbi.nlm.nih.gov/gene/?term=108000
Mmp14	protein_coding	chr14:54431598-54442456	+	17387	698.272	631.28	543.025	580.589	466.319	4036.19	3646.95	2253.17	4690.18	3580.3	2.64055	3.80195e-65	1.73215e-63	up	matrix metallopeptidase 14 (membrane-inserted)	http://www.ncbi.nlm.nih.gov/gene/?term=17387
Slc16a3	protein_coding	chr11:120948484-120959000	+	80879	46.5515	56.799	72.1065	32.5841	54.6316	1368.63	1444.64	652.97	1669.84	1509.74	4.65898	4.23719e-65	1.92697e-63	up	solute carrier family 16 (monocarboxylic acid transporters), member 3	http://www.ncbi.nlm.nih.gov/gene/?term=80879
Ifit3b	protein_coding	chr19:34607530-34613403	+	667370	205.374	233.687	213.649	225.126	245.842	2892.39	2697.01	5481.55	4454.67	2285.95	3.98642	5.13681e-65	2.33189e-63	up	interferon-induced protein with tetratricopeptide repeats 3B	http://www.ncbi.nlm.nih.gov/gene/?term=667370
Tmem273	protein_coding	chr14:32785894-32817969	+	69069	19.1683	8.11414	17.8041	13.8235	14.6335	178.688	166.29	149.563	166.559	149.348	3.47367	7.43717e-65	3.37009e-63	up	transmembrane protein 273	http://www.ncbi.nlm.nih.gov/gene/?term=69069
Hacd4	protein_coding	chr4:88407687-88438936	-	66775	104.969	96.5583	92.5812	94.79	80.9718	433.957	470.808	341.685	469.973	359.655	2.14334	1.18421e-64	5.35654e-63	up	3-hydroxyacyl-CoA dehydratase 4	http://www.ncbi.nlm.nih.gov/gene/?term=66775
Capg	protein_coding	chr6:72538282-72562983	+	12332	133.265	109.541	140.652	152.059	94.6297	2226.73	2503.7	1321.75	3821.32	2621.22	4.30989	1.81001e-64	8.17258e-63	up	capping protein (actin filament), gelsolin-like	http://www.ncbi.nlm.nih.gov/gene/?term=12332
St14	protein_coding	chr9:31088590-31131811	-	19143	36.511	36.5136	24.0355	28.6345	21.4624	239.56	252.553	206.713	264.161	200.147	2.97556	1.93525e-64	8.72247e-63	up	suppression of tumorigenicity 14 (colon carcinoma)	http://www.ncbi.nlm.nih.gov/gene/?term=19143
Cdk6	protein_coding	chr5:3341004-3531008	+	12571	51.1153	35.7022	62.3143	49.3698	53.656	296.505	505.106	293.046	422.233	347.464	2.89066	2.33851e-64	1.05212e-62	up	cyclin-dependent kinase 6	http://www.ncbi.nlm.nih.gov/gene/?term=12571
Cnr2	protein_coding	chr4:135895189-135920219	+	12802	8.21496	4.05707	5.34123	5.92437	5.85338	259.196	322.187	151.995	354.336	235.706	5.50302	4.99279e-64	2.24232e-62	up	cannabinoid receptor 2 (macrophage)	http://www.ncbi.nlm.nih.gov/gene/?term=12802
Ddx58	protein_coding	chr4:40203777-40239825	-	230073	185.293	223.95	164.688	227.101	182.43	1619.98	1806.32	2440.43	2761.49	1232.38	3.3254	5.12872e-64	2.29927e-62	up	DEAD/H box helicase 58	http://www.ncbi.nlm.nih.gov/gene/?term=230073
Clec12a	protein_coding	chr6:129349783-129365303	+	232413	4.56387	8.11414	15.1335	13.8235	6.82895	763.843	720.243	398.835	1238.06	891.011	6.37385	5.41906e-64	2.42513e-62	up	C-type lectin domain family 12, member a	http://www.ncbi.nlm.nih.gov/gene/?term=232413
Zc3h12a	protein_coding	chr4:125118414-125127881	-	230738	20.9938	24.3424	32.9376	33.5715	22.438	312.213	316.99	182.394	414.807	286.505	3.49766	6.24739e-64	2.79087e-62	up	zinc finger CCCH type containing 12A	http://www.ncbi.nlm.nih.gov/gene/?term=230738
Resf1	protein_coding	chr6:149309409-149335663	+	67246	227.281	198.796	236.794	235.988	248.769	896.386	1093.36	814.693	1364.3	926.57	2.15203	6.94339e-64	3.09136e-62	up	retroelement silencing factor 1	http://www.ncbi.nlm.nih.gov/gene/?term=67246
Wipf1	protein_coding	chr2:73429610-73529487	-	215280	688.231	615.863	567.06	589.475	598.996	1862.48	2248.03	1634.25	2026.3	1741.38	1.63662	6.94455e-64	3.09136e-62	up	WAS/WASL interacting protein family, member 1	http://www.ncbi.nlm.nih.gov/gene/?term=215280
Gpr84	protein_coding	chr15:103308233-103310670	-	80910	43.8131	30.0223	25.8159	32.5841	38.047	681.371	523.813	374.516	665.177	503.924	4.01572	7.1372e-64	3.17153e-62	up	G protein-coupled receptor 84	http://www.ncbi.nlm.nih.gov/gene/?term=80910
Arid5a	protein_coding	chr1:36307733-36324037	+	214855	232.757	227.196	219.88	251.786	240.964	1126.13	1606.78	862.116	1621.04	1225.27	2.45861	7.93769e-64	3.52104e-62	up	AT rich interactive domain 5A (MRF1-like)	http://www.ncbi.nlm.nih.gov/gene/?term=214855
Irf2	protein_coding	chr8:46739745-46847458	+	16363	356.895	344.04	310.681	325.841	304.376	993.585	1261.72	976.416	1303.83	954.001	1.74097	9.05517e-64	4.00969e-62	up	interferon regulatory factor 2	http://www.ncbi.nlm.nih.gov/gene/?term=16363
Calhm6	protein_coding	chr10:34126067-34127972	-	215900	0.912774	5.6799	6.23143	8.88656	1.95113	405.485	464.572	231.032	556.966	313.937	6.38092	9.98878e-64	4.41535e-62	up	calcium homeostasis modulator family member 6	http://www.ncbi.nlm.nih.gov/gene/?term=215900
Gng10	protein_coding	chr4:59035156-59041899	+	14700	426.265	509.568	469.138	487.774	505.342	1499.21	1709.67	1361.88	1713.33	1614.39	1.71993	1.05269e-63	4.64507e-62	up	guanine nucleotide binding protein (G protein), gamma 10	http://www.ncbi.nlm.nih.gov/gene/?term=14700
Acod1	protein_coding	chr14:103047012-103056573	+	16365	9.12774	4.05707	6.23143	4.93698	4.87782	1012.24	2019.38	480.304	3190.09	1618.45	8.15443	1.33364e-63	5.87455e-62	up	aconitate decarboxylase 1	http://www.ncbi.nlm.nih.gov/gene/?term=16365
Hcar2	protein_coding	chr5:123863570-123865516	-	80885	3.6511	5.6799	5.34123	1.97479	2.92669	844.351	1330.32	381.811	1490.55	926.57	7.96913	1.68548e-63	7.41142e-62	up	hydroxycarboxylic acid receptor 2	http://www.ncbi.nlm.nih.gov/gene/?term=80885
Pde3b	protein_coding	chr7:114415222-114537938	+	18576	266.53	253.161	213.649	262.647	256.573	990.639	1184.82	1147.87	986.625	884.915	2.05225	1.77383e-63	7.78634e-62	up	phosphodiesterase 3B, cGMP-inhibited	http://www.ncbi.nlm.nih.gov/gene/?term=18576
Il7r	protein_coding	chr15:9506159-9529941	-	16197	10.0405	9.73697	8.90204	19.7479	5.85338	254.287	304.518	145.915	382.98	218.435	4.59951	2.18602e-63	9.57903e-62	up	interleukin 7 receptor	http://www.ncbi.nlm.nih.gov/gene/?term=16197
Cotl1	protein_coding	chr8:119809214-119840579	-	72042	1601.92	1673.95	1593.47	1585.76	1610.66	7666.9	7729.36	5550.86	8989.96	7498.92	2.21458	2.84536e-63	1.24466e-61	up	coactosin-like 1 (Dictyostelium)	http://www.ncbi.nlm.nih.gov/gene/?term=72042
Tk1	protein_coding	chr11:117815519-117826087	-	21877	30.1215	24.3424	22.2551	16.7857	16.5846	271.959	295.165	211.577	355.397	338.32	3.73526	3.07764e-63	1.34394e-61	up	thymidine kinase 1	http://www.ncbi.nlm.nih.gov/gene/?term=21877
Birc3	protein_coding	chr9:7847468-7873205	-	11796	47.4642	53.5533	65.8751	75.0421	66.3383	952.349	1078.81	480.304	1246.54	859.516	3.90738	4.47631e-63	1.95133e-61	up	baculoviral IAP repeat-containing 3	http://www.ncbi.nlm.nih.gov/gene/?term=11796
Nfatc1	protein_coding	chr18:80606205-80713071	-	18018	144.218	144.432	123.738	125.399	137.554	669.59	678.671	502.191	793.544	646.161	2.28449	4.85628e-63	2.11332e-61	up	nuclear factor of activated T cells, cytoplasmic, calcineurin dependent 1	http://www.ncbi.nlm.nih.gov/gene/?term=18018
Ticam1	protein_coding	chr17:56269462-56276767	-	106759	133.265	121.712	122.848	128.361	146.335	381.921	392.86	425.586	371.311	368.799	1.57334	4.90352e-63	2.13021e-61	up	toll-like receptor adaptor molecule 1	http://www.ncbi.nlm.nih.gov/gene/?term=106759
Gusb	protein_coding	chr5:129989011-130003049	-	110006	376.063	346.474	380.117	403.845	367.788	3214.42	3779.98	2288.44	3768.27	3167.81	3.11359	5.13082e-63	2.22512e-61	up	glucuronidase, beta	http://www.ncbi.nlm.nih.gov/gene/?term=110006
Tgfbr1	protein_coding	chr4:47353222-47414926	+	21812	573.222	611.806	470.028	494.685	541.438	2253.24	1908.18	2422.19	1964.76	1679.41	1.92536	5.1594e-63	2.23367e-61	up	transforming growth factor, beta receptor I	http://www.ncbi.nlm.nih.gov/gene/?term=21812
Stab1	protein_coding	chr14:31139017-31168651	-	192187	324.947	249.104	293.767	246.849	203.893	2989.59	2911.11	1909.06	4179.9	2960.55	3.50291	6.18232e-63	2.67195e-61	up	stabilin 1	http://www.ncbi.nlm.nih.gov/gene/?term=192187
BC147527	protein_coding	chr13:120300233-120308843	+	625360	3.6511	5.6799	0.890204	7.89917	0.975564	216.978	243.199	229.816	352.215	213.355	6.03694	9.34625e-63	4.03247e-61	up	cDNA sequence BC147527	http://www.ncbi.nlm.nih.gov/gene/?term=625360
Isg20	protein_coding	chr7:78913396-78920396	+	57444	17.3427	22.7196	25.8159	19.7479	15.609	259.196	333.619	322.229	619.558	259.074	4.1416	1.8665e-62	8.03934e-61	up	interferon-stimulated protein	http://www.ncbi.nlm.nih.gov/gene/?term=57444
Gimap6	protein_coding	chr6:48701583-48708244	-	231931	65.7197	75.4615	97.0323	80.9665	78.0451	448.684	429.236	352.628	409.503	407.406	2.36693	1.87954e-62	8.08168e-61	up	GTPase, IMAP family member 6	http://www.ncbi.nlm.nih.gov/gene/?term=231931
Tlr1	protein_coding	chr5:64924680-64933600	-	21897	26.4704	21.0968	10.6825	4.93698	16.5846	523.301	526.931	356.276	826.431	544.563	5.11261	2.24518e-62	9.63746e-61	up	toll-like receptor 1	http://www.ncbi.nlm.nih.gov/gene/?term=21897
P4ha3	protein_coding	chr7:100285489-100319701	+	320452	304.866	255.595	241.245	301.156	308.278	847.296	802.349	1061.53	908.12	1216.12	1.77803	2.69467e-62	1.15473e-60	up	procollagen-proline, 2-oxoglutarate 4-dioxygenase (proline 4-hydroxylase), alpha polypeptide III	http://www.ncbi.nlm.nih.gov/gene/?term=320452
Susd3	protein_coding	chr13:49230511-49248706	-	66329	41.0748	36.5136	32.0474	36.5336	51.7049	335.777	276.457	224.953	262.039	261.106	2.78758	2.82484e-62	1.20846e-60	up	sushi domain containing 3	http://www.ncbi.nlm.nih.gov/gene/?term=66329
Cenpe	protein_coding	chr3:135212563-135273540	+	229841	45.6387	41.3821	43.62	40.4832	48.7782	309.268	489.516	331.957	463.608	415.534	3.19338	3.20036e-62	1.36679e-60	up	centromere protein E	http://www.ncbi.nlm.nih.gov/gene/?term=229841
Oas1g	protein_coding	chr5:120876142-120887613	-	23960	1.82555	8.11414	8.90204	5.92437	0.975564	426.103	401.174	652.97	691.699	329.176	6.57841	4.20106e-62	1.79113e-60	up	2'-5' oligoadenylate synthetase 1G	http://www.ncbi.nlm.nih.gov/gene/?term=23960
Tpcn2	protein_coding	chr7:145181633-145284011	-	233979	88.5391	84.3871	94.3617	87.8782	76.094	393.703	421.961	307.638	559.088	423.662	2.28852	4.23977e-62	1.80458e-60	up	two pore segment channel 2	http://www.ncbi.nlm.nih.gov/gene/?term=233979
Klf6	protein_coding	chr13:5861489-5870393	+	23849	510.241	471.432	482.491	529.244	474.124	1793.75	2015.23	1472.53	2316.98	1931.37	1.94997	5.3441e-62	2.27079e-60	up	Kruppel-like factor 6	http://www.ncbi.nlm.nih.gov/gene/?term=23849
Edem1	protein_coding	chr6:108824045-108859356	+	192193	680.017	705.119	632.935	685.253	660.457	2591.96	3214.59	2041.6	3333.31	2662.87	2.04128	5.62939e-62	2.388e-60	up	ER degradation enhancer, mannosidase alpha-like 1	http://www.ncbi.nlm.nih.gov/gene/?term=192193
Csf2ra	protein_coding	chr19:61217191-61228461	-	12982	586.914	513.625	705.932	561.828	498.513	2405.42	2837.32	1883.52	3316.33	2800.03	2.20779	7.20684e-62	3.05202e-60	up	colony stimulating factor 2 receptor, alpha, low-affinity (granulocyte-macrophage)	http://www.ncbi.nlm.nih.gov/gene/?term=12982
Helz2	protein_coding	chr2:181227615-181242058	-	229003	184.38	137.129	157.566	188.593	120.97	1176.2	1779.3	1522.38	2310.61	1245.59	3.34909	1.22416e-61	5.1755e-60	up	helicase with zinc finger 2, transcriptional coactivator	http://www.ncbi.nlm.nih.gov/gene/?term=229003
Stk38	protein_coding	chr17:28970880-29008010	-	106504	805.979	658.868	647.179	745.484	647.774	1515.9	1704.47	1506.57	1558.44	1600.16	1.1704	1.22745e-61	5.18076e-60	up	serine/threonine kinase 38	http://www.ncbi.nlm.nih.gov/gene/?term=106504
Rnaset2b	protein_coding	chr17:6978860-6998193	+	68195	116.835	111.975	122.848	130.336	96.5808	436.902	437.55	376.948	486.947	361.687	1.86072	1.26912e-61	5.34769e-60	up	ribonuclease T2B	http://www.ncbi.nlm.nih.gov/gene/?term=68195
B430306N03Rik	protein_coding	chr17:48315279-48326511	+	320148	2.73832	4.05707	4.45102	2.96219	4.87782	186.543	325.305	178.746	461.486	308.857	6.25626	1.35868e-61	5.7155e-60	up	RIKEN cDNA B430306N03 gene	http://www.ncbi.nlm.nih.gov/gene/?term=320148
Ttc7	protein_coding	chr17:87282808-87381770	+	225049	192.595	154.98	197.625	188.593	141.457	748.134	805.467	558.126	870.989	750.806	2.0939	1.37662e-61	5.78134e-60	up	tetratricopeptide repeat domain 7	http://www.ncbi.nlm.nih.gov/gene/?term=225049
Naip6	protein_coding	chr13:100281121-100316616	-	17952	20.9938	19.4739	27.5963	10.8614	8.78007	200.288	263.985	164.155	304.475	299.713	3.79896	1.53894e-61	6.45232e-60	up	NLR family, apoptosis inhibitory protein 6	http://www.ncbi.nlm.nih.gov/gene/?term=17952
Pik3cd	protein_coding	chr4:149649168-149702566	-	18707	404.359	417.878	445.992	424.58	359.983	1892.92	2457.97	1325.4	2395.48	1828.76	2.26998	1.54886e-61	6.4831e-60	up	phosphatidylinositol-4,5-bisphosphate 3-kinase catalytic subunit delta	http://www.ncbi.nlm.nih.gov/gene/?term=18707
Pou2f2	protein_coding	chr7:25087350-25180797	-	18987	178.904	165.528	146.884	138.235	112.19	876.75	693.221	623.787	702.308	606.538	2.23754	5.26691e-61	2.20094e-59	up	POU domain, class 2, transcription factor 2	http://www.ncbi.nlm.nih.gov/gene/?term=18987
Smim3	protein_coding	chr18:60474191-60518949	-	106878	254.664	268.578	299.109	355.462	384.372	1011.26	1273.16	997.087	1136.21	989.56	1.79389	1.12308e-60	4.68539e-59	up	small integral membrane protein 3	http://www.ncbi.nlm.nih.gov/gene/?term=106878
Mndal	protein_coding	chr1:173857215-173880382	-	100040462	26.4704	28.3995	44.5102	30.6093	10.7312	578.282	680.749	626.219	1140.45	574.026	4.6728	1.29958e-60	5.41279e-59	up	myeloid nuclear differentiation antigen like	http://www.ncbi.nlm.nih.gov/gene/?term=100040462
Ehbp1l1	protein_coding	chr19:5707369-5726576	-	114601	347.767	293.732	360.533	363.362	312.18	1680.85	1879.08	1147.87	2158.91	1680.42	2.34986	1.36092e-60	5.65892e-59	up	EH domain binding protein 1-like 1	http://www.ncbi.nlm.nih.gov/gene/?term=114601
Ldha	protein_coding	chr7:46842274-46855627	+	16828	2146.84	2626.55	2421.36	2202.88	2159.9	8631.03	9339.26	6423.92	10635.4	8830.86	1.924	1.43609e-60	5.96167e-59	up	lactate dehydrogenase A	http://www.ncbi.nlm.nih.gov/gene/?term=16828
Csf1	protein_coding	chr3:107741048-107760469	-	12977	1116.32	1015.08	961.421	994.308	969.71	2708.79	2799.91	2352.88	3025.65	2423.1	1.39635	1.80337e-60	7.47406e-59	up	colony stimulating factor 1 (macrophage)	http://www.ncbi.nlm.nih.gov/gene/?term=12977
Csf2rb2	protein_coding	chr15:78282507-78305721	-	12984	39.2493	20.2854	16.0237	20.7353	7.80451	1464.85	2027.7	642.027	2390.18	1622.51	6.28824	2.88681e-60	1.19448e-58	up	colony stimulating factor 2 receptor, beta 2, low-affinity (granulocyte-macrophage)	http://www.ncbi.nlm.nih.gov/gene/?term=12984
Nupr1	protein_coding	chr7:126623246-126625470	-	56312	46.5515	75.4615	113.946	90.8404	84.874	913.077	814.82	666.346	1299.59	1033.25	3.52219	3.04894e-60	1.2595e-58	up	nuclear protein transcription regulator 1	http://www.ncbi.nlm.nih.gov/gene/?term=56312
Itprid2	protein_coding	chr2:79588863-79672966	+	70599	1930.52	1796.47	1818.69	1842.48	1913.08	4028.34	5184.09	4798.18	4864.17	4485.53	1.32855	3.20232e-60	1.32069e-58	up	ITPR interacting domain containing 2	http://www.ncbi.nlm.nih.gov/gene/?term=70599
Renbp	protein_coding	chrX:73922121-73930850	-	19703	115.01	86.0099	84.5694	113.551	74.1428	540.973	423	389.107	565.453	378.959	2.28167	5.12124e-60	2.10865e-58	up	renin binding protein	http://www.ncbi.nlm.nih.gov/gene/?term=19703
Rps9	protein_coding	chr7:3703954-3706897	+	76846	5034.86	5687.2	5839.74	5804.9	5270.97	13566.6	11850.2	11334	13569.8	12035.3	1.17393	5.40987e-60	2.22386e-58	up	ribosomal protein S9	http://www.ncbi.nlm.nih.gov/gene/?term=76846
Spn	protein_coding	chr7:127123637-127145552	-	20737	1.82555	8.11414	13.3531	1.97479	1.95113	438.866	398.056	250.488	406.32	324.096	6.02635	6.28735e-60	2.58037e-58	up	sialophorin	http://www.ncbi.nlm.nih.gov/gene/?term=20737
Traf5	protein_coding	chr1:191997203-192092599	-	22033	41.9876	29.2109	32.0474	40.4832	28.2913	164.943	190.194	176.314	227.03	166.62	2.43102	6.32205e-60	2.5904e-58	up	TNF receptor-associated factor 5	http://www.ncbi.nlm.nih.gov/gene/?term=22033
Sppl2a	protein_coding	chr2:126890391-126933791	-	66552	1016.83	969.64	891.985	958.761	1018.49	2378.91	2906.96	2459.89	3179.48	2469.84	1.4641	6.67663e-60	2.73125e-58	up	signal peptide peptidase like 2A	http://www.ncbi.nlm.nih.gov/gene/?term=66552
Ltbr	protein_coding	chr6:125306571-125313885	-	17000	278.396	248.293	262.61	259.685	240.964	1079.98	1261.72	809.829	1468.27	1241.52	2.18446	6.84736e-60	2.79656e-58	up	lymphotoxin B receptor	http://www.ncbi.nlm.nih.gov/gene/?term=17000
Pald1	protein_coding	chr10:61319656-61383546	-	27355	412.574	404.896	456.675	399.895	432.175	1668.08	1490.37	1218.39	1714.39	1508.72	1.85182	7.18478e-60	2.92963e-58	up	phosphatase domain containing, paladin 1	http://www.ncbi.nlm.nih.gov/gene/?term=27355
Ptpn7	protein_coding	chr1:135131838-135145328	+	320139	1.82555	8.92555	7.12163	6.91177	3.90225	331.849	373.113	166.587	405.259	343.4	5.80528	1.11913e-59	4.55596e-58	up	protein tyrosine phosphatase, non-receptor type 7	http://www.ncbi.nlm.nih.gov/gene/?term=320139
Sulf1	protein_coding	chr1:12692197-12861192	+	240725	307.605	327.811	341.838	327.815	299.498	875.768	1179.62	893.73	1183.95	1356.33	1.77458	1.42704e-59	5.80006e-58	up	sulfatase 1	http://www.ncbi.nlm.nih.gov/gene/?term=240725
C1qtnf5	protein_coding	chr9:44101770-44109187	+	235312	533.06	519.305	535.903	543.068	554.12	1801.61	1291.86	1406.87	1517.07	1833.84	1.54861	1.46932e-59	5.95274e-58	up	C1q and tumor necrosis factor related protein 5	http://www.ncbi.nlm.nih.gov/gene/?term=235312
Mfrp	protein_coding	chr9:44101770-44109187	+	259172	533.06	519.305	535.903	543.068	554.12	1801.61	1291.86	1406.87	1517.07	1833.84	1.54861	1.46932e-59	5.95274e-58	up	membrane frizzled-related protein	http://www.ncbi.nlm.nih.gov/gene/?term=259172
Pdia4	protein_coding	chr6:47796141-47813512	-	12304	1500.6	1471.91	1524.03	1478.13	1534.56	3793.69	4392.13	3459.41	4234	3779.43	1.38861	1.53659e-59	6.21532e-58	up	protein disulfide isomerase associated 4	http://www.ncbi.nlm.nih.gov/gene/?term=12304
Rras	protein_coding	chr7:45017942-45021646	+	20130	307.605	281.561	364.984	324.853	264.378	888.532	880.297	736.872	955.86	977.369	1.52514	1.65226e-59	6.67249e-58	up	related RAS viral (r-ras) oncogene	http://www.ncbi.nlm.nih.gov/gene/?term=20130
Tgfb1	protein_coding	chr7:25687002-25705077	+	21803	154.259	149.3	125.519	143.172	109.263	1300.89	1309.53	798.886	1552.08	1360.39	3.21314	1.83663e-59	7.40518e-58	up	transforming growth factor, beta 1	http://www.ncbi.nlm.nih.gov/gene/?term=21803
Gbp4	protein_coding	chr5:105115767-105139586	-	17472	172.514	199.608	202.967	282.395	79.9962	3946.85	5706.86	2959.65	6276.21	3760.13	4.59448	2.05435e-59	8.26984e-58	up	guanylate binding protein 4	http://www.ncbi.nlm.nih.gov/gene/?term=17472
Nfkbiz	protein_coding	chr16:55811375-55838954	-	80859	93.1029	92.5012	102.373	131.324	102.434	641.117	929.145	437.746	1000.42	902.187	2.90866	2.52596e-59	1.01521e-57	up	nuclear factor of kappa light polypeptide gene enhancer in B cells inhibitor, zeta	http://www.ncbi.nlm.nih.gov/gene/?term=80859
Ctsb	protein_coding	chr14:63122462-63145923	+	13030	17456.8	19566.4	19134.1	18990.6	19784.4	53080.2	46908.3	45894	54643.1	41700.7	1.35139	2.65787e-59	1.06653e-57	up	cathepsin B	http://www.ncbi.nlm.nih.gov/gene/?term=13030
BC035044	protein_coding	chr6:128848044-128891124	-	232406	16.4299	15.4169	19.5845	9.87396	14.6335	150.216	168.369	125.244	166.559	173.732	3.36214	3.50736e-59	1.40517e-57	up	cDNA sequence BC035044	http://www.ncbi.nlm.nih.gov/gene/?term=232406
Lrrc25	protein_coding	chr8:70616844-70620850	+	211228	21.9066	14.6055	17.8041	7.89917	10.7312	452.611	551.875	243.192	727.769	482.589	5.06777	3.6427e-59	1.45708e-57	up	leucine rich repeat containing 25	http://www.ncbi.nlm.nih.gov/gene/?term=211228
Ptbp3	protein_coding	chr4:59471868-59549378	-	230257	451.823	378.119	434.42	398.908	430.224	1601.32	2312.47	1453.07	2441.1	1828.76	2.20304	3.80018e-59	1.51767e-57	up	polypyrimidine tract binding protein 3	http://www.ncbi.nlm.nih.gov/gene/?term=230257
Hk3	protein_coding	chr13:55005985-55021475	-	212032	44.7259	53.5533	56.9731	64.1807	59.5094	2166.84	3907.81	1036	4761.26	2878.26	5.7253	7.14227e-59	2.84788e-57	up	hexokinase 3	http://www.ncbi.nlm.nih.gov/gene/?term=212032
Hpgd	protein_coding	chr8:56294552-56321046	+	15446	181.642	207.722	192.284	225.126	234.135	1203.69	900.044	824.421	1459.78	1485.36	2.49754	8.8323e-59	3.5162e-57	up	hydroxyprostaglandin dehydrogenase 15 (NAD)	http://www.ncbi.nlm.nih.gov/gene/?term=15446
Vcam1	protein_coding	chr3:116110020-116129688	-	22329	659.935	576.104	632.045	663.53	694.601	2037.24	1886.35	1609.93	2390.18	1870.41	1.6031	1.25273e-58	4.97937e-57	up	vascular cell adhesion molecule 1	http://www.ncbi.nlm.nih.gov/gene/?term=22329
4933412E12Rik	lncRNA	chr10:116950562-116963279	+	71086	31.9471	26.7767	19.5845	29.6219	16.5846	196.361	197.469	173.882	306.597	219.451	3.13396	1.36378e-58	5.41224e-57	up	RIKEN cDNA 4933412E12 gene	http://www.ncbi.nlm.nih.gov/gene/?term=71086
Opalin	protein_coding	chr19:41061959-41077113	-	226115	1712.36	1898.71	1689.61	1680.55	1646.75	691.189	669.317	689.449	798.848	848.34	-1.22248	1.5842e-58	6.2771e-57	down	oligodendrocytic myelin paranodal and inner loop protein	http://www.ncbi.nlm.nih.gov/gene/?term=226115
Elk3	protein_coding	chr10:93247415-93311159	-	13713	249.187	225.573	195.845	195.504	158.041	894.423	999.818	721.064	1277.31	988.545	2.25175	1.62882e-58	6.4438e-57	up	ELK3, member of ETS oncogene family	http://www.ncbi.nlm.nih.gov/gene/?term=13713
Mlkl	protein_coding	chr8:111311255-111338479	-	74568	11.8661	19.4739	12.4629	8.88656	10.7312	318.104	505.106	347.765	797.787	410.454	5.21717	1.65602e-58	6.54115e-57	up	mixed lineage kinase domain-like	http://www.ncbi.nlm.nih.gov/gene/?term=74568
Crlf3	protein_coding	chr11:80046493-80081153	-	54394	471.904	413.01	446.883	417.668	440.955	1098.64	1043.47	991.007	1128.78	940.794	1.24857	2.23199e-58	8.80242e-57	up	cytokine receptor-like factor 3	http://www.ncbi.nlm.nih.gov/gene/?term=54394
Oasl1	protein_coding	chr5:114923143-114937911	+	231655	25.5577	19.4739	25.8159	19.7479	14.6335	648.972	672.435	1076.12	1657.11	493.764	5.43176	4.60097e-58	1.81168e-56	up	2'-5' oligoadenylate synthetase-like 1	http://www.ncbi.nlm.nih.gov/gene/?term=231655
Twf2	protein_coding	chr9:106203108-106215387	+	23999	689.144	732.707	723.736	726.723	691.675	1868.37	1847.9	1534.54	2148.3	1758.65	1.36181	4.85801e-58	1.90991e-56	up	twinfilin actin binding protein 2	http://www.ncbi.nlm.nih.gov/gene/?term=23999
Mcur1	protein_coding	chr13:43538406-43560344	-	76137	584.175	495.774	470.918	502.584	478.026	1257.69	1362.54	1079.77	1311.26	1177.52	1.29032	5.06263e-58	1.98726e-56	up	mitochondrial calcium uniporter regulator 1	http://www.ncbi.nlm.nih.gov/gene/?term=76137
Clec5a	protein_coding	chr6:40574898-40585805	-	23845	52.0281	43.8164	32.9376	43.4454	39.0225	652.899	908.359	447.473	1121.36	919.458	4.26093	5.38674e-58	2.1112e-56	up	C-type lectin domain family 5, member a	http://www.ncbi.nlm.nih.gov/gene/?term=23845
Dna2	protein_coding	chr10:62946983-62974188	+	327762	52.0281	51.1191	40.9494	45.4202	46.8271	342.649	550.835	305.206	617.437	579.106	3.34094	6.10378e-58	2.38852e-56	up	DNA replication helicase/nuclease 2	http://www.ncbi.nlm.nih.gov/gene/?term=327762
Gpr160	protein_coding	chr3:30855759-30897194	+	71862	21.9066	20.2854	30.2669	16.7857	15.609	204.215	172.526	165.371	214.299	129.029	3.0708	1.14935e-57	4.49065e-56	up	G protein-coupled receptor 160	http://www.ncbi.nlm.nih.gov/gene/?term=71862
Atrip-trex1	lncRNA	chr9:109057933-109074097	-	111828493	653.546	596.389	698.81	737.585	692.65	1548.3	1717.98	1517.52	1981.74	1540.22	1.29866	1.16662e-57	4.55107e-56	up	Atrip-Trex1 readthrough	http://www.ncbi.nlm.nih.gov/gene/?term=111828493
Akap13	protein_coding	chr7:75455526-75754609	+	75547	709.225	519.305	510.087	603.299	558.022	2269.93	3281.11	2131.58	3148.71	2586.67	2.21048	1.23193e-57	4.79845e-56	up	A kinase (PRKA) anchor protein 13	http://www.ncbi.nlm.nih.gov/gene/?term=75547
Bnip2	protein_coding	chr9:69989438-70011659	+	12175	676.365	559.876	689.908	694.139	579.485	1692.63	1872.84	1467.66	1974.31	1839.93	1.46821	1.28677e-57	5.00433e-56	up	BCL2/adenovirus E1B interacting protein 2	http://www.ncbi.nlm.nih.gov/gene/?term=12175
Acap1	protein_coding	chr11:69881566-69895568	-	216859	10.9533	9.73697	14.2433	5.92437	10.7312	231.706	226.57	153.211	216.421	166.62	4.2637	1.78849e-57	6.94486e-56	up	ArfGAP with coiled-coil, ankyrin repeat and PH domains 1	http://www.ncbi.nlm.nih.gov/gene/?term=216859
Rgs14	protein_coding	chr13:55369732-55384687	+	51791	20.9938	21.0968	19.5845	12.8361	16.5846	245.451	298.282	170.234	362.824	275.329	3.88529	2.50043e-57	9.69446e-56	up	regulator of G-protein signaling 14	http://www.ncbi.nlm.nih.gov/gene/?term=51791
Gpr171	protein_coding	chr3:59096448-59101821	-	229323	1.82555	1.62283	4.45102	0.987396	2.92669	342.649	461.454	175.098	561.21	417.566	7.37051	6.50315e-57	2.51748e-55	up	G protein-coupled receptor 171	http://www.ncbi.nlm.nih.gov/gene/?term=229323
Rit2	protein_coding	chr18:30974314-31317128	-	19762	3218.44	3735.75	3535.89	3403.55	3300.33	1682.81	1285.63	1697.48	1414.16	1427.45	-1.19608	7.50563e-57	2.9011e-55	down	Ras-like without CAAX 2	http://www.ncbi.nlm.nih.gov/gene/?term=19762
Tlr6	protein_coding	chr5:64953092-64970942	-	21899	6.38942	5.6799	4.45102	7.89917	6.82895	150.216	226.57	119.164	212.178	134.109	4.76455	8.47117e-57	3.2693e-55	up	toll-like receptor 6	http://www.ncbi.nlm.nih.gov/gene/?term=21899
Ifi44	protein_coding	chr3:151730922-151749910	-	99899	49.2898	47.8734	38.2788	55.2942	17.5601	790.351	641.255	1468.88	1084.23	625.841	4.4661	9.5651e-57	3.68585e-55	up	interferon-induced protein 44	http://www.ncbi.nlm.nih.gov/gene/?term=99899
Tcn2	protein_coding	chr11:3917077-3932078	-	21452	652.633	554.196	531.452	582.564	610.703	2077.5	1949.75	1788.68	1943.55	1402.05	1.64435	1.02556e-56	3.94592e-55	up	transcobalamin 2	http://www.ncbi.nlm.nih.gov/gene/?term=21452
Arhgap15	protein_coding	chr2:43748798-44395953	+	76117	53.8537	71.4044	60.5339	67.1429	67.3139	334.795	392.86	271.159	447.695	347.464	2.48643	1.13553e-56	4.36237e-55	up	Rho GTPase activating protein 15	http://www.ncbi.nlm.nih.gov/gene/?term=76117
Rplp0	protein_coding	chr5:115559467-115563729	+	11837	5687.49	6844.28	7309.47	6674.8	6889.43	18523.7	17593.5	14652.3	20353.1	17551	1.40846	1.96494e-56	7.53724e-55	up	ribosomal protein, large, P0	http://www.ncbi.nlm.nih.gov/gene/?term=11837
Stom	protein_coding	chr2:35313990-35337009	-	13830	269.268	202.042	260.83	251.786	216.575	750.098	731.676	656.618	965.408	782.301	1.69624	2.0679e-56	7.92015e-55	up	stomatin	http://www.ncbi.nlm.nih.gov/gene/?term=13830
Slfn5	protein_coding	chr11:82951349-82964850	+	327978	315.82	278.315	304.45	339.664	248.769	2156.04	3823.63	2510.96	5004.21	2604.96	3.43666	2.45739e-56	9.39767e-55	up	schlafen 5	http://www.ncbi.nlm.nih.gov/gene/?term=327978
Abcd1	protein_coding	chrX:73716597-73738534	+	11666	384.278	279.126	296.438	299.181	276.085	890.495	964.481	881.571	1050.28	853.42	1.59606	2.61629e-56	9.9902e-55	up	ATP-binding cassette, sub-family D (ALD), member 1	http://www.ncbi.nlm.nih.gov/gene/?term=11666
Stxbp2	protein_coding	chr8:3630960-3643998	+	20911	232.757	181.757	235.014	232.038	220.477	1120.24	1195.21	751.463	1580.72	1083.03	2.37994	2.99441e-56	1.14168e-54	up	syntaxin binding protein 2	http://www.ncbi.nlm.nih.gov/gene/?term=20911
Cebpd	protein_coding	chr16:15887286-15889545	+	12609	101.318	117.655	152.225	153.046	159.017	2158.98	2183.59	1122.33	2732.85	2302.2	3.94279	3.19884e-56	1.21778e-54	up	CCAAT/enhancer binding protein (C/EBP), delta	http://www.ncbi.nlm.nih.gov/gene/?term=12609
Tlr4	protein_coding	chr4:66827551-66846581	+	21898	50.2026	42.1935	29.3767	43.4454	39.0225	591.045	908.359	469.361	1091.65	697.975	4.20235	3.62137e-56	1.37656e-54	up	toll-like receptor 4	http://www.ncbi.nlm.nih.gov/gene/?term=21898
Hpgds	protein_coding	chr6:65117293-65144981	-	54486	108.62	79.5186	105.934	70.1051	106.336	626.39	632.941	384.243	638.654	460.237	2.54443	4.25293e-56	1.61419e-54	up	hematopoietic prostaglandin D synthase	http://www.ncbi.nlm.nih.gov/gene/?term=54486
Ikbke	protein_coding	chr1:131254600-131279601	-	56489	35.5982	28.3995	31.1571	48.3824	43.9004	636.208	792.995	389.107	1179.71	743.694	4.32415	5.35286e-56	2.02862e-54	up	inhibitor of kappaB kinase epsilon	http://www.ncbi.nlm.nih.gov/gene/?term=56489
Xdh	protein_coding	chr17:73883895-73950397	-	22436	166.125	195.551	215.429	235.988	195.113	1406.92	2592.04	1596.56	2959.88	1762.72	3.35565	6.10151e-56	2.30888e-54	up	xanthine dehydrogenase	http://www.ncbi.nlm.nih.gov/gene/?term=22436
Card9	protein_coding	chr2:26352187-26360945	-	332579	136.003	107.107	121.068	128.361	107.312	744.207	674.513	459.633	835.979	617.713	2.47531	6.85991e-56	2.59198e-54	up	caspase recruitment domain family, member 9	http://www.ncbi.nlm.nih.gov/gene/?term=332579
Ak2	protein_coding	chr4:128993224-129011529	+	11637	511.153	499.831	517.209	522.332	441.93	1535.54	1537.14	1164.89	1711.21	1501.61	1.58016	7.11591e-56	2.68469e-54	up	adenylate kinase 2	http://www.ncbi.nlm.nih.gov/gene/?term=11637
Cgas	protein_coding	chr9:78430518-78443237	-	214763	26.4704	37.325	33.8278	20.7353	14.6335	226.797	360.641	274.807	426.477	292.601	3.55875	7.53464e-56	2.83842e-54	up	cyclic GMP-AMP synthase	http://www.ncbi.nlm.nih.gov/gene/?term=214763
Parp11	protein_coding	chr6:127446830-127514233	+	101187	371.499	442.221	454.894	425.568	445.833	1260.64	1262.76	1414.16	1643.31	1051.54	1.63134	7.93072e-56	2.98318e-54	up	poly (ADP-ribose) polymerase family, member 11	http://www.ncbi.nlm.nih.gov/gene/?term=101187
Ddx60	protein_coding	chr8:61928073-62037704	+	234311	32.8599	55.1762	24.0355	27.6471	25.3647	662.717	647.491	1213.53	1136.21	485.636	4.64325	8.10871e-56	3.04559e-54	up	DExD/H box helicase 60	http://www.ncbi.nlm.nih.gov/gene/?term=234311
Espl1	protein_coding	chr15:102296254-102324357	+	105988	34.6854	37.325	27.5963	28.6345	27.3158	285.705	403.253	240.76	394.65	369.815	3.44167	8.84267e-56	3.31633e-54	up	extra spindle pole bodies 1, separase	http://www.ncbi.nlm.nih.gov/gene/?term=105988
Usp18	protein_coding	chr6:121245906-121270917	+	24110	47.4642	75.4615	51.6318	103.677	56.5827	1508.05	1417.62	2938.97	2887.74	1079.98	4.87675	8.8633e-56	3.31913e-54	up	ubiquitin specific peptidase 18	http://www.ncbi.nlm.nih.gov/gene/?term=24110
Rps6ka1	protein_coding	chr4:133847290-133887797	-	20111	662.674	707.553	608.01	609.223	564.851	2423.09	2517.21	1764.36	2429.43	2143.71	1.83876	1.18446e-55	4.42902e-54	up	ribosomal protein S6 kinase polypeptide 1	http://www.ncbi.nlm.nih.gov/gene/?term=20111
Map3k3	protein_coding	chr11:106084587-106156656	+	26406	489.247	457.638	431.749	438.404	451.686	1219.4	1320.97	1000.73	1430.08	1264.89	1.45933	1.42423e-55	5.31768e-54	up	mitogen-activated protein kinase kinase kinase 3	http://www.ncbi.nlm.nih.gov/gene/?term=26406
Nfkb1	protein_coding	chr3:135584655-135691969	-	18033	759.428	629.657	705.042	637.858	623.385	2221.82	2245.95	1654.92	2496.27	2077.67	1.67291	1.72804e-55	6.44251e-54	up	nuclear factor of kappa light polypeptide gene enhancer in B cells 1, p105	http://www.ncbi.nlm.nih.gov/gene/?term=18033
Anxa4	protein_coding	chr6:86736840-86793634	-	11746	206.287	208.533	213.649	193.53	230.233	844.351	993.582	628.651	1317.62	886.947	2.15097	2.41433e-55	8.98787e-54	up	annexin A4	http://www.ncbi.nlm.nih.gov/gene/?term=11746
Tnfsf12	protein_coding	chr11:69686240-69696098	-	21944	270.181	266.955	283.975	263.635	246.818	683.335	622.548	632.299	619.558	530.339	1.21256	3.02631e-55	1.12495e-53	up	tumor necrosis factor (ligand) superfamily, member 12	http://www.ncbi.nlm.nih.gov/gene/?term=21944
Cdk2	protein_coding	chr10:128697938-128705051	-	12566	83.9752	81.1414	88.1302	81.9538	87.8007	345.595	417.803	276.023	440.268	358.639	2.12162	3.59859e-55	1.33571e-53	up	cyclin-dependent kinase 2	http://www.ncbi.nlm.nih.gov/gene/?term=12566
H2-DMb2	protein_coding	chr17:34143229-34151553	+	15000	5.47664	4.05707	11.5727	7.89917	7.80451	206.179	236.963	97.2768	262.039	163.572	4.72679	4.13359e-55	1.53204e-53	up	histocompatibility 2, class II, locus Mb2	http://www.ncbi.nlm.nih.gov/gene/?term=15000
Ezr	protein_coding	chr17:6738131-6782780	-	22350	554.054	550.139	561.719	551.954	648.75	1793.75	2124.35	1560.08	2464.44	2394.66	1.85103	4.70117e-55	1.73985e-53	up	ezrin	http://www.ncbi.nlm.nih.gov/gene/?term=22350
9930111J21Rik1	protein_coding	chr11:48946150-48979381	-	667214	21.9066	16.2283	11.5727	12.8361	14.6335	179.67	246.317	175.098	276.892	168.652	3.75883	5.75052e-55	2.12508e-53	up	RIKEN cDNA 9930111J21 gene 1	http://www.ncbi.nlm.nih.gov/gene/?term=667214
Tyk2	protein_coding	chr9:21104068-21131393	-	54721	356.895	323.754	351.631	319.916	327.789	1061.33	1369.81	885.219	1365.36	1051.54	1.7713	6.56986e-55	2.42432e-53	up	tyrosine kinase 2	http://www.ncbi.nlm.nih.gov/gene/?term=54721
Serpini1	protein_coding	chr3:75557493-75642523	+	20713	2155.97	2526.74	2464.09	2179.18	2424.28	1033.84	851.196	1040.86	884.78	841.228	-1.33749	6.7552e-55	2.48907e-53	down	serine (or cysteine) peptidase inhibitor, clade I, member 1	http://www.ncbi.nlm.nih.gov/gene/?term=20713
Haao	protein_coding	chr17:83831348-83848981	-	107766	18.2555	8.92555	8.01184	10.8614	8.78007	123.707	135.111	111.868	123.063	122.933	3.49691	8.21031e-55	3.02082e-53	up	3-hydroxyanthranilate 3,4-dioxygenase	http://www.ncbi.nlm.nih.gov/gene/?term=107766
Fam167b	protein_coding	chr4:129576815-129578580	-	230766	13.6916	10.5484	4.45102	6.91177	4.87782	161.998	162.133	103.357	141.098	119.885	4.07654	9.95193e-55	3.65628e-53	up	family with sequence similarity 167, member B	http://www.ncbi.nlm.nih.gov/gene/?term=230766
Lat	protein_coding	chr7:126363827-126369705	-	16797	2.73832	5.6799	2.67061	4.93698	6.82895	259.196	201.626	156.859	247.187	126.997	5.4453	1.09701e-54	4.0245e-53	up	linker for activation of T cells	http://www.ncbi.nlm.nih.gov/gene/?term=16797
Rap1b	protein_coding	chr10:117814597-117845974	-	215449	977.581	1004.53	948.958	894.581	1044.83	3437.29	4013.82	2636.2	4511.95	3909.48	1.92619	1.15285e-54	4.2232e-53	up	RAS related protein 1b	http://www.ncbi.nlm.nih.gov/gene/?term=215449
Mxra8	protein_coding	chr4:155839680-155844102	+	74761	152.433	129.826	168.249	143.172	128.774	633.263	683.867	425.586	646.081	575.042	2.03778	1.52067e-54	5.56257e-53	up	matrix-remodelling associated 8	http://www.ncbi.nlm.nih.gov/gene/?term=74761
Ifit1	protein_coding	chr19:34640889-34650009	+	15957	168.863	234.499	202.967	191.555	132.677	2340.62	2297.92	4143.99	5055.13	2093.93	4.09675	1.81896e-54	6.64406e-53	up	interferon-induced protein with tetratricopeptide repeats 1	http://www.ncbi.nlm.nih.gov/gene/?term=15957
Trbc2	C_region	chr6:41546730-41548181	+	100125263	7.30219	9.73697	14.2433	11.8487	10.7312	234.651	154.857	160.507	200.508	152.396	4.07058	1.98825e-54	7.25195e-53	up	T cell receptor beta, constant 2	http://www.ncbi.nlm.nih.gov/gene/?term=100125263
Snx5	protein_coding	chr2:144250123-144270902	-	69178	2388.73	2631.42	2555.78	2435.91	2478.91	5266.39	5052.09	4860.19	5866.71	4879.73	1.0534	3.36029e-54	1.22386e-52	up	sorting nexin 5	http://www.ncbi.nlm.nih.gov/gene/?term=69178
Pkig	protein_coding	chr2:163658211-163726158	+	18769	465.515	479.546	503.856	538.131	518.024	1174.24	1185.85	1029.92	1176.52	1071.85	1.17197	4.31967e-54	1.57101e-52	up	protein kinase inhibitor, gamma	http://www.ncbi.nlm.nih.gov/gene/?term=18769
Gm15441	lncRNA	chr3:96555768-96566801	-	100038464	41.9876	42.1935	54.3025	62.2059	40.9737	318.104	307.636	187.258	391.468	291.585	2.63539	4.4605e-54	1.6199e-52	up	predicted gene 15441	http://www.ncbi.nlm.nih.gov/gene/?term=100038464
Prpf38b	protein_coding	chr3:108902805-108911729	-	66921	1163.79	1016.7	1131.45	1068.36	1077.02	1949.86	2005.87	1895.68	2065.55	1936.45	0.852891	7.18927e-54	2.60714e-52	up	PRP38 pre-mRNA processing factor 38 (yeast) domain containing B	http://www.ncbi.nlm.nih.gov/gene/?term=66921
Il4ra	protein_coding	chr7:125552271-125579474	+	16190	212.676	223.95	229.673	197.479	202.917	2436.84	4227.92	1633.03	4203.24	3488.86	3.90576	7.36601e-54	2.6674e-52	up	interleukin 4 receptor, alpha	http://www.ncbi.nlm.nih.gov/gene/?term=16190
C1rl	protein_coding	chr6:124493113-124510643	+	232371	16.4299	12.1712	8.90204	7.89917	6.82895	212.069	271.26	121.596	374.493	270.25	4.57194	8.34399e-54	3.01723e-52	up	complement component 1, r subcomponent-like	http://www.ncbi.nlm.nih.gov/gene/?term=232371
Socs1	protein_coding	chr16:10783808-10785536	-	12703	31.9471	31.6451	22.2551	29.6219	27.3158	761.879	1283.55	460.849	1703.79	990.576	5.18652	8.47073e-54	3.05867e-52	up	suppressor of cytokine signaling 1	http://www.ncbi.nlm.nih.gov/gene/?term=12703
Glipr1	protein_coding	chr10:111985448-112002639	-	73690	42.9004	30.8337	44.5102	46.4076	44.8759	362.285	247.356	231.032	349.032	286.505	2.82359	1.03628e-53	3.73654e-52	up	GLI pathogenesis-related 1 (glioma)	http://www.ncbi.nlm.nih.gov/gene/?term=73690
Rnf19b	protein_coding	chr4:129058144-129084526	+	75234	1007.7	1007.78	1086.05	1011.09	932.639	3650.34	3755.03	2678.76	4600.01	2958.52	1.80614	1.14379e-53	4.11831e-52	up	ring finger protein 19B	http://www.ncbi.nlm.nih.gov/gene/?term=75234
Aldh3b1	protein_coding	chr19:3913491-3930898	-	67689	185.293	185.002	195.845	180.693	201.942	763.843	875.101	558.126	1102.26	809.733	2.11556	1.39843e-53	5.02796e-52	up	aldehyde dehydrogenase 3 family, member B1	http://www.ncbi.nlm.nih.gov/gene/?term=67689
Clec4a3	protein_coding	chr6:122952515-122969878	+	73149	10.0405	6.49131	8.90204	0	7.80451	181.634	236.963	128.892	279.013	184.908	4.9137	1.71543e-53	6.15897e-52	up	C-type lectin domain family 4, member a3	http://www.ncbi.nlm.nih.gov/gene/?term=73149
Map4k1	protein_coding	chr7:28982050-29003279	+	26411	47.4642	25.1538	36.4984	22.7101	22.438	344.613	414.685	176.314	439.207	316.984	3.4539	1.86244e-53	6.67729e-52	up	mitogen-activated protein kinase kinase kinase kinase 1	http://www.ncbi.nlm.nih.gov/gene/?term=26411
Serp1	protein_coding	chr3:58521969-58525884	-	28146	1195.73	1110.83	1152.81	1158.22	1212.63	3420.6	3987.84	3107.99	4314.63	3210.48	1.62992	1.96268e-53	7.02667e-52	up	stress-associated endoplasmic reticulum protein 1	http://www.ncbi.nlm.nih.gov/gene/?term=28146
Gabrg2	protein_coding	chr11:41910190-42000857	-	14406	2339.44	2576.24	2506.82	2243.36	2626.22	1079.98	944.734	1118.68	941.007	808.717	-1.3297	2.2192e-53	7.93381e-52	down	gamma-aminobutyric acid (GABA) A receptor, subunit gamma 2	http://www.ncbi.nlm.nih.gov/gene/?term=14406
Gpr22	protein_coding	chr12:31706867-31713883	-	73010	617.948	633.714	646.288	557.879	668.261	278.832	216.177	272.375	244.004	213.355	-1.35278	3.60529e-53	1.28709e-51	down	G protein-coupled receptor 22	http://www.ncbi.nlm.nih.gov/gene/?term=73010
Chd7	protein_coding	chr4:8690402-8868449	+	320790	629.814	651.565	571.511	574.664	570.705	1605.25	2169.04	1468.88	2035.84	1719.03	1.58527	5.08685e-53	1.81345e-51	up	chromodomain helicase DNA binding protein 7	http://www.ncbi.nlm.nih.gov/gene/?term=320790
Mmp19	protein_coding	chr10:128790910-128800827	+	58223	102.231	105.484	112.166	109.601	87.8007	568.464	780.523	362.356	943.129	810.749	2.74416	5.60733e-53	1.99618e-51	up	matrix metallopeptidase 19	http://www.ncbi.nlm.nih.gov/gene/?term=58223
Slamf6	protein_coding	chr1:171917458-171948958	+	30925	10.9533	4.05707	6.23143	0.987396	4.87782	189.488	197.469	108.22	311.901	174.748	5.17091	6.35165e-53	2.25797e-51	up	SLAM family member 6	http://www.ncbi.nlm.nih.gov/gene/?term=30925
Crlf2	protein_coding	chr5:109554709-109559128	-	57914	350.505	317.263	356.082	304.118	315.107	1244.93	1303.3	848.74	1618.91	1247.62	1.93092	9.63743e-53	3.42122e-51	up	cytokine receptor-like factor 2	http://www.ncbi.nlm.nih.gov/gene/?term=57914
Tnfsf8	protein_coding	chr4:63831202-63861508	-	21949	7.30219	7.30273	1.78041	2.96219	4.87782	127.634	130.953	179.962	221.726	152.396	5.04815	9.84688e-53	3.49066e-51	up	tumor necrosis factor (ligand) superfamily, member 8	http://www.ncbi.nlm.nih.gov/gene/?term=21949
Fmnl3	protein_coding	chr15:99317210-99370521	-	22379	387.929	291.298	347.18	284.37	271.207	1163.44	1016.45	946.017	1233.81	1047.47	1.77299	1.42051e-52	5.02855e-51	up	formin-like 3	http://www.ncbi.nlm.nih.gov/gene/?term=22379
Casp7	protein_coding	chr19:56396833-56442348	+	12369	105.882	81.9528	81.0086	84.916	94.6297	471.265	646.452	353.844	802.031	595.362	2.67929	1.80185e-52	6.36955e-51	up	caspase 7	http://www.ncbi.nlm.nih.gov/gene/?term=12369
Lpar5	protein_coding	chr6:125067844-125086129	+	381810	20.081	15.4169	13.3531	9.87396	20.4868	202.251	163.172	156.859	147.463	132.077	3.33988	2.17516e-52	7.67846e-51	up	lysophosphatidic acid receptor 5	http://www.ncbi.nlm.nih.gov/gene/?term=381810
Gpx1	protein_coding	chr9:108339080-108340342	+	14775	2159.62	2379.07	2780.11	2457.63	2483.79	7707.15	8518.2	6089.53	9848.22	8259.88	1.72129	2.24208e-52	7.90366e-51	up	glutathione peroxidase 1	http://www.ncbi.nlm.nih.gov/gene/?term=14775
Ccna2	protein_coding	chr3:36564865-36573038	-	12428	91.2774	88.4441	122.848	98.7396	87.8007	506.61	712.968	488.816	698.064	656.32	2.64685	2.28873e-52	8.05684e-51	up	cyclin A2	http://www.ncbi.nlm.nih.gov/gene/?term=12428
Plau	protein_coding	chr14:20836662-20843388	+	18792	46.5515	68.1588	62.3143	45.4202	45.8515	388.794	444.825	252.92	508.165	318	2.82904	2.46211e-52	8.65511e-51	up	plasminogen activator, urokinase	http://www.ncbi.nlm.nih.gov/gene/?term=18792
Slc12a4	protein_coding	chr8:105943590-105966149	-	20498	768.556	692.948	718.395	731.66	698.504	1398.09	1603.66	1310.8	1514.95	1561.55	1.03423	2.5611e-52	8.99058e-51	up	solute carrier family 12, member 4	http://www.ncbi.nlm.nih.gov/gene/?term=20498
Rsad2	protein_coding	chr12:26442743-26456452	-	58185	52.0281	65.7245	40.9494	57.269	37.0714	814.897	1116.22	1792.32	2373.21	736.582	4.7534	2.98639e-52	1.04689e-50	up	radical S-adenosyl methionine domain containing 2	http://www.ncbi.nlm.nih.gov/gene/?term=58185
Ccnd2	protein_coding	chr6:127125162-127152188	-	12444	757.602	825.208	694.359	716.849	738.502	1581.68	2066.15	1530.89	1863.98	1824.69	1.24813	3.10216e-52	1.08597e-50	up	cyclin D2	http://www.ncbi.nlm.nih.gov/gene/?term=12444
Psme2b	protein_coding	chr11:48945345-48946410	-	621823	15.5172	8.11414	8.90204	9.87396	4.87782	138.434	198.509	162.939	217.482	112.773	4.13105	3.44658e-52	1.20487e-50	up	protease (prosome, macropain) activator subunit 2B	http://www.ncbi.nlm.nih.gov/gene/?term=621823
Lpcat1	protein_coding	chr13:73467231-73516420	+	210992	702.836	676.719	656.081	706.975	606.801	1497.25	1644.19	1315.67	1606.18	1678.39	1.20927	3.4809e-52	1.21518e-50	up	lysophosphatidylcholine acyltransferase 1	http://www.ncbi.nlm.nih.gov/gene/?term=210992
Rps11	protein_coding	chr7:45122388-45124389	-	27207	3302.42	3806.34	3791.38	3566.47	3505.2	8364.96	6702.52	7177.81	7431.52	6756.24	1.01944	3.60547e-52	1.25694e-50	up	ribosomal protein S11	http://www.ncbi.nlm.nih.gov/gene/?term=27207
Tspan32	protein_coding	chr7:143004907-143019486	+	27027	4.56387	13.794	11.5727	9.87396	7.80451	169.852	180.84	108.22	137.915	147.316	3.95426	4.11445e-52	1.4324e-50	up	tetraspanin 32	http://www.ncbi.nlm.nih.gov/gene/?term=27027
Pfn1	protein_coding	chr11:70651844-70656799	-	18643	2903.53	3120.7	3043.61	2870.36	2741.33	11412.5	11350.3	7568.13	12650	10482.8	1.86476	4.31951e-52	1.50171e-50	up	profilin 1	http://www.ncbi.nlm.nih.gov/gene/?term=18643
Rhoa	protein_coding	chr9:108306160-108337943	+	11848	4140.34	3967	3850.13	3942.67	3927.62	8030.17	8676.18	7293.33	8698.22	7852.48	1.03228	5.92843e-52	2.05823e-50	up	ras homolog family member A	http://www.ncbi.nlm.nih.gov/gene/?term=11848
Gm52186	lncRNA	chr15:78598566-78609803	-	115488487	17.3427	7.30273	13.3531	16.7857	8.78007	168.87	166.29	127.676	183.534	139.189	3.64014	6.34928e-52	2.20132e-50	up	predicted gene, 52186	http://www.ncbi.nlm.nih.gov/gene/?term=115488487
Arrdc1	protein_coding	chr2:24925352-24935335	-	215705	153.346	123.335	127.299	136.261	133.652	518.392	588.251	364.788	637.593	497.828	1.95417	7.1803e-52	2.48602e-50	up	arrestin domain containing 1	http://www.ncbi.nlm.nih.gov/gene/?term=215705
Mcm6	protein_coding	chr1:128331575-128359705	-	17219	150.608	177.7	200.296	136.261	182.43	820.787	970.717	601.9	1036.49	949.937	2.36952	7.27843e-52	2.51654e-50	up	minichromosome maintenance complex component 6	http://www.ncbi.nlm.nih.gov/gene/?term=17219
Mdfic	protein_coding	chr6:15720566-15802169	+	16543	79.4113	86.0099	89.9106	73.0673	62.4361	656.826	833.528	459.633	1136.21	765.03	3.29922	8.2985e-52	2.86531e-50	up	MyoD family inhibitor domain containing	http://www.ncbi.nlm.nih.gov/gene/?term=16543
Nlrp1a	protein_coding	chr11:71091197-71144969	-	195046	0.912774	2.43424	2.67061	4.93698	4.87782	166.907	203.705	120.38	202.63	162.556	5.78875	9.37878e-52	3.23389e-50	up	NLR family, pyrin domain containing 1A	http://www.ncbi.nlm.nih.gov/gene/?term=195046
Gpr132	protein_coding	chr12:112850873-112868416	-	56696	2.73832	1.62283	4.45102	2.96219	1.95113	377.012	391.821	116.732	451.938	326.128	6.9274	1.03153e-51	3.55196e-50	up	G protein-coupled receptor 132	http://www.ncbi.nlm.nih.gov/gene/?term=56696
Ugt1a7c	protein_coding	chr1:88095001-88220002	+	394432	29.2088	39.7593	53.4123	28.6345	38.047	611.663	920.83	404.915	1019.51	724.391	4.2813	1.04163e-51	3.58183e-50	up	UDP glucuronosyltransferase 1 family, polypeptide A7C	http://www.ncbi.nlm.nih.gov/gene/?term=394432
Gm42002	lncRNA	chr5:113603228-113610992	+	105246760	10.9533	12.9826	20.4747	15.7983	8.78007	163.961	262.946	136.188	271.587	229.611	3.94556	1.17783e-51	4.0447e-50	up	predicted gene, 42002	http://www.ncbi.nlm.nih.gov/gene/?term=105246760
Hhex	protein_coding	chr19:37434841-37440731	+	15242	41.9876	33.268	33.8278	30.6093	16.5846	239.56	300.361	155.643	322.51	275.329	3.04506	1.21736e-51	4.17477e-50	up	hematopoietically expressed homeobox	http://www.ncbi.nlm.nih.gov/gene/?term=15242
Tmem132e	protein_coding	chr11:82388852-82447621	+	270893	622.512	541.213	555.487	627.984	562.9	1596.41	1580.79	1339.99	1800.33	1544.28	1.43473	1.25991e-51	4.3148e-50	up	transmembrane protein 132E	http://www.ncbi.nlm.nih.gov/gene/?term=270893
Dok3	protein_coding	chr13:55523231-55530345	-	27261	112.271	85.1985	132.64	114.538	84.874	614.609	728.558	480.304	899.633	701.023	2.694	1.88168e-51	6.43545e-50	up	docking protein 3	http://www.ncbi.nlm.nih.gov/gene/?term=27261
Zfp36l2	protein_coding	chr17:84183924-84187947	-	12193	904.559	839.814	816.317	666.492	596.069	3438.27	3796.61	2403.95	3967.72	3262.3	2.14113	1.94704e-51	6.64998e-50	up	zinc finger protein 36, C3H type-like 2	http://www.ncbi.nlm.nih.gov/gene/?term=12193
Tlr8	protein_coding	chrX:167241123-167264329	-	170744	2.73832	4.86848	8.01184	2.96219	4.87782	398.612	577.857	234.68	795.666	521.196	6.74399	1.98943e-51	6.78558e-50	up	toll-like receptor 8	http://www.ncbi.nlm.nih.gov/gene/?term=170744
Mef2c	protein_coding	chr13:83504017-83667079	+	17260	335.901	289.675	309.791	275.483	272.182	844.351	891.73	775.782	839.162	820.908	1.49188	2.00979e-51	6.84575e-50	up	myocyte enhancer factor 2C	http://www.ncbi.nlm.nih.gov/gene/?term=17260
Itprip	protein_coding	chr19:47894590-47919323	-	414801	24.6449	30.8337	17.8041	28.6345	20.4868	251.342	355.445	194.554	362.824	292.601	3.57125	2.47484e-51	8.41846e-50	up	inositol 1,4,5-triphosphate receptor interacting protein	http://www.ncbi.nlm.nih.gov/gene/?term=414801
Rragb	protein_coding	chrX:153137644-153190192	+	245670	2216.21	2546.22	2463.2	2303.59	2509.15	1099.62	893.808	1198.94	1018.45	916.41	-1.23243	2.97961e-51	1.01218e-49	down	Ras-related GTP binding B	http://www.ncbi.nlm.nih.gov/gene/?term=245670
Gm40158	lncRNA	chr3:142566313-142569127	-	105244565	2.73832	5.6799	8.90204	10.8614	3.90225	123.707	183.958	131.324	254.613	149.348	4.7229	3.1283e-51	1.06127e-49	up	predicted gene, 40158	http://www.ncbi.nlm.nih.gov/gene/?term=105244565
Aoah	protein_coding	chr13:20794103-21036617	+	27052	2.73832	2.43424	4.45102	7.89917	2.92669	260.178	257.749	166.587	498.617	290.569	6.1927	3.13888e-51	1.06343e-49	up	acyloxyacyl hydrolase	http://www.ncbi.nlm.nih.gov/gene/?term=27052
Btg1	protein_coding	chr10:96617001-96622813	+	12226	530.322	543.647	588.425	521.345	524.853	3525.65	4035.65	2104.83	4787.79	3437.05	2.72365	3.28966e-51	1.11302e-49	up	BTG anti-proliferation factor 1	http://www.ncbi.nlm.nih.gov/gene/?term=12226
Milr1	protein_coding	chr11:106750646-106768794	+	380732	6.38942	25.1538	9.79225	5.92437	6.82895	262.141	351.287	258.999	515.591	378.959	5.00083	3.7517e-51	1.26764e-49	up	mast cell immunoglobulin like receptor 1	http://www.ncbi.nlm.nih.gov/gene/?term=380732
Nek6	protein_coding	chr2:38483863-38587490	+	59126	548.577	523.362	512.758	486.786	482.904	1707.36	1936.24	1200.15	2121.78	1857.2	1.78845	3.75984e-51	1.2687e-49	up	NIMA (never in mitosis gene a)-related expressed kinase 6	http://www.ncbi.nlm.nih.gov/gene/?term=59126
Sgtb	protein_coding	chr13:104109723-104141861	+	218544	1489.65	1652.85	1563.2	1458.38	1643.82	758.934	743.108	851.172	746.865	658.352	-1.05657	5.01847e-51	1.69114e-49	down	small glutamine-rich tetratricopeptide repeat (TPR)-containing, beta	http://www.ncbi.nlm.nih.gov/gene/?term=218544
Stk17b	protein_coding	chr1:53755512-53785237	-	98267	85.8007	109.541	122.848	119.475	114.141	599.882	701.535	408.563	790.361	685.784	2.53084	5.41701e-51	1.823e-49	up	serine/threonine kinase 17b (apoptosis-inducing)	http://www.ncbi.nlm.nih.gov/gene/?term=98267
Vill	protein_coding	chr9:119052729-119071525	+	22351	21.9066	20.2854	25.8159	12.8361	32.1936	280.796	324.265	169.018	327.814	271.266	3.6043	6.51858e-51	2.1908e-49	up	villin-like	http://www.ncbi.nlm.nih.gov/gene/?term=22351
Wasf2	protein_coding	chr4:133130531-133199748	+	242687	973.93	782.203	875.961	856.072	848.74	2291.53	2875.78	2024.57	2756.19	2332.68	1.50209	7.83157e-51	2.62857e-49	up	WAS protein family, member 2	http://www.ncbi.nlm.nih.gov/gene/?term=242687
Cdca3	protein_coding	chr6:124829530-124833701	+	14793	31.0343	25.1538	36.4984	36.5336	17.5601	273.923	365.838	228.6	316.145	372.863	3.40858	8.09016e-51	2.71176e-49	up	cell division cycle associated 3	http://www.ncbi.nlm.nih.gov/gene/?term=14793
Casp3	protein_coding	chr8:46617291-46639698	+	12367	196.246	180.134	191.394	193.53	203.893	518.392	550.835	459.633	650.324	522.212	1.48698	8.12922e-51	2.72124e-49	up	caspase 3	http://www.ncbi.nlm.nih.gov/gene/?term=12367
Slc9a3r1	protein_coding	chr11:115163341-115181178	+	26941	2111.25	1944.15	1968.24	1829.64	2090.63	3760.31	3635.51	3497.1	3981.51	4015.14	0.92592	9.20773e-51	3.07819e-49	up	solute carrier family 9 (sodium/hydrogen exchanger), member 3 regulator 1	http://www.ncbi.nlm.nih.gov/gene/?term=26941
Skap2	protein_coding	chr6:51859165-52012549	-	54353	620.686	658.057	685.457	584.538	666.31	1764.3	2018.34	1465.23	2435.8	1920.19	1.57887	1.20182e-50	4.01241e-49	up	src family associated phosphoprotein 2	http://www.ncbi.nlm.nih.gov/gene/?term=54353
Rgs19	protein_coding	chr2:181688419-181694537	-	56470	210.851	194.739	187.833	157.983	192.186	641.117	706.732	519.215	828.553	710.167	1.85155	1.26163e-50	4.20653e-49	up	regulator of G-protein signaling 19	http://www.ncbi.nlm.nih.gov/gene/?term=56470
Il1rn	protein_coding	chr2:24336860-24351491	+	16181	0.912774	1.62283	0	6.91177	3.90225	808.024	1487.26	344.117	1869.28	1216.12	8.78374	1.70806e-50	5.68751e-49	up	interleukin 1 receptor antagonist	http://www.ncbi.nlm.nih.gov/gene/?term=16181
Arhgap17	protein_coding	chr7:123279149-123369948	-	70497	281.134	283.995	252.818	307.08	276.085	743.225	802.349	719.848	824.31	665.464	1.42299	1.72871e-50	5.7487e-49	up	Rho GTPase activating protein 17	http://www.ncbi.nlm.nih.gov/gene/?term=70497
Ccdc102a	protein_coding	chr8:94902869-94918098	-	234582	70.2836	47.062	65.8751	71.0925	55.6071	356.395	344.012	217.657	444.512	367.783	2.48637	1.73933e-50	5.77641e-49	up	coiled-coil domain containing 102A	http://www.ncbi.nlm.nih.gov/gene/?term=234582
Pgd	protein_coding	chr4:149149991-149166705	-	110208	1006.79	1067.82	1155.49	1095.02	1074.1	3377.4	3835.06	2515.82	4264.77	3275.51	1.67756	1.79714e-50	5.96054e-49	up	phosphogluconate dehydrogenase	http://www.ncbi.nlm.nih.gov/gene/?term=110208
Gm20605	lncRNA	chr5:137629123-137642896	+	100316903	628.901	537.156	535.903	519.37	497.538	1675.94	1628.6	1205.02	1883.08	1523.96	1.54219	1.80055e-50	5.96402e-49	up	predicted gene 20605	http://www.ncbi.nlm.nih.gov/gene/?term=100316903
Nrp1	protein_coding	chr8:128358591-128505476	+	18186	947.459	768.409	777.148	845.211	718.015	2372.04	2244.91	1771.65	2191.79	1965.91	1.37905	1.92899e-50	6.38108e-49	up	neuropilin 1	http://www.ncbi.nlm.nih.gov/gene/?term=18186
Map3k1	protein_coding	chr13:111746428-111818269	-	26401	333.162	283.995	264.391	278.446	246.818	797.224	996.7	759.975	973.895	794.493	1.61913	2.14535e-50	7.08752e-49	up	mitogen-activated protein kinase kinase kinase 1	http://www.ncbi.nlm.nih.gov/gene/?term=26401
Hmox1	protein_coding	chr8:75093618-75100593	+	15368	183.468	205.288	179.821	171.807	165.846	2497.71	3070.13	1271.89	2963.06	1383.76	3.62538	2.22414e-50	7.33819e-49	up	heme oxygenase 1	http://www.ncbi.nlm.nih.gov/gene/?term=15368
Slc29a3	protein_coding	chr10:60712072-60752849	-	71279	888.129	776.523	679.226	830.4	817.522	2308.22	2341.57	2296.95	2371.08	1983.18	1.50159	2.2387e-50	7.37661e-49	up	solute carrier family 29 (nucleoside transporters), member 3	http://www.ncbi.nlm.nih.gov/gene/?term=71279
Sh2b3	protein_coding	chr5:121815481-121837645	-	16923	449.998	419.501	397.921	406.807	358.032	1144.78	1344.87	964.256	1261.4	1272	1.55892	2.83599e-50	9.33251e-49	up	SH2B adaptor protein 3	http://www.ncbi.nlm.nih.gov/gene/?term=16923
Sap30	protein_coding	chr8:57482702-57487860	-	60406	74.8475	99.8039	125.519	95.7774	86.8252	409.412	423	398.835	583.488	450.077	2.22854	2.97632e-50	9.78154e-49	up	sin3 associated polypeptide	http://www.ncbi.nlm.nih.gov/gene/?term=60406
Arg1	protein_coding	chr10:24915207-24927470	-	11846	23.7321	18.6625	14.2433	7.89917	27.3158	4726.4	7054.85	1740.04	15965.3	9091.97	8.71396	3.05452e-50	1.00255e-48	up	arginase, liver	http://www.ncbi.nlm.nih.gov/gene/?term=11846
Timeless	protein_coding	chr10:128232063-128252941	+	21853	112.271	105.484	98.8127	124.412	110.239	459.484	681.789	458.417	829.614	649.209	2.48307	3.08808e-50	1.01225e-48	up	timeless circadian clock 1	http://www.ncbi.nlm.nih.gov/gene/?term=21853
Elmod1	protein_coding	chr9:53911457-53975428	-	270162	3000.29	3277.3	3213.64	3193.24	3200.82	1519.83	1220.15	1578.32	1286.86	1200.88	-1.22341	3.26711e-50	1.06954e-48	down	ELMO/CED-12 domain containing 1	http://www.ncbi.nlm.nih.gov/gene/?term=270162
Ampd3	protein_coding	chr7:110767790-110812409	+	11717	616.122	561.499	543.025	598.362	554.12	1236.09	1630.68	1314.45	1639.07	1643.85	1.37778	3.63688e-50	1.18905e-48	up	adenosine monophosphate deaminase 3	http://www.ncbi.nlm.nih.gov/gene/?term=11717
Brip1os	lncRNA	chr11:86201360-86304443	+	74038	506.589	565.556	547.476	597.374	519.975	1187	1306.41	1162.46	1223.2	1243.55	1.16183	3.79242e-50	1.2383e-48	up	BRCA1 interacting protein C-terminal helicase 1, opposite strand	http://www.ncbi.nlm.nih.gov/gene/?term=74038
Dram1	protein_coding	chr10:88322801-88364359	-	71712	13.6916	17.0397	16.9139	20.7353	14.6335	518.392	752.462	254.136	1049.22	599.426	5.25768	4.18664e-50	1.36526e-48	up	DNA-damage regulated autophagy modulator 1	http://www.ncbi.nlm.nih.gov/gene/?term=71712
Siglech	protein_coding	chr7:55768154-55779448	+	233274	271.094	279.938	274.183	232.038	290.718	1232.16	1063.22	1202.58	824.31	770.11	1.91674	4.44268e-50	1.44688e-48	up	sialic acid binding Ig-like lectin H	http://www.ncbi.nlm.nih.gov/gene/?term=233274
Tmem86a	protein_coding	chr7:47050640-47054776	+	67893	338.639	344.04	326.705	283.383	319.985	1350.96	956.167	943.585	1390.82	965.177	1.79731	4.98304e-50	1.62077e-48	up	transmembrane protein 86A	http://www.ncbi.nlm.nih.gov/gene/?term=67893
Il1rl2	protein_coding	chr1:40324589-40367555	+	107527	10.9533	11.3598	17.8041	12.8361	14.6335	198.324	235.924	121.596	358.58	216.403	4.06781	5.99421e-50	1.94715e-48	up	interleukin 1 receptor-like 2	http://www.ncbi.nlm.nih.gov/gene/?term=107527
Tpx2	protein_coding	chr2:152847964-152895321	+	72119	94.9285	69.7816	86.3498	77.0169	88.7763	467.338	668.278	430.45	607.889	645.145	2.75918	8.88253e-50	2.88168e-48	up	TPX2, microtubule-associated	http://www.ncbi.nlm.nih.gov/gene/?term=72119
Zfp710	protein_coding	chr7:80024814-80092751	+	209225	358.72	296.978	332.046	293.257	316.083	1276.34	1462.31	935.073	1450.23	1205.96	1.9872	1.01326e-49	3.28303e-48	up	zinc finger protein 710	http://www.ncbi.nlm.nih.gov/gene/?term=209225
Pbk	protein_coding	chr14:65805911-65817822	+	52033	14.6044	13.794	14.2433	18.7605	7.80451	166.907	258.789	182.394	260.978	278.377	4.05161	1.12015e-49	3.62471e-48	up	PDZ binding kinase	http://www.ncbi.nlm.nih.gov/gene/?term=52033
Cdkn2c	protein_coding	chr4:109660876-109666756	-	12580	84.888	55.1762	48.9612	51.3446	54.6316	419.23	573.7	350.196	438.147	485.636	2.94222	1.29886e-49	4.1976e-48	up	cyclin dependent kinase inhibitor 2C	http://www.ncbi.nlm.nih.gov/gene/?term=12580
Ntpcr	protein_coding	chr8:125729975-125748235	+	66566	465.515	417.067	498.514	528.257	469.246	1400.05	1541.3	1179.48	1600.88	1391.89	1.58167	1.57722e-49	5.09067e-48	up	nucleoside-triphosphatase, cancer-related	http://www.ncbi.nlm.nih.gov/gene/?term=66566
Pdp1	protein_coding	chr4:11958183-11966450	-	381511	1292.49	1362.36	1402.07	1341.87	1407.74	728.498	711.929	756.327	716.099	580.122	-0.96366	1.6504e-49	5.32005e-48	down	pyruvate dehyrogenase phosphatase catalytic subunit 1	http://www.ncbi.nlm.nih.gov/gene/?term=381511
Dhrs1	protein_coding	chr14:55739020-55745684	-	52585	2017.23	2145.38	2095.54	2067.61	2255.5	5221.23	4937.77	4113.59	5869.89	6028.8	1.30672	2.25409e-49	7.25679e-48	up	dehydrogenase/reductase (SDR family) member 1	http://www.ncbi.nlm.nih.gov/gene/?term=52585
Cd300a	protein_coding	chr11:114889152-114901946	+	217303	11.8661	11.3598	20.4747	14.8109	13.6579	262.141	299.322	182.394	312.962	208.275	4.13438	2.32955e-49	7.49019e-48	up	CD300A molecule	http://www.ncbi.nlm.nih.gov/gene/?term=217303
Nfya	protein_coding	chr17:48386885-48409820	-	18044	347.767	336.737	297.328	309.055	285.84	1012.24	1108.95	828.069	1140.45	979.401	1.68463	2.56494e-49	8.23651e-48	up	nuclear transcription factor-Y alpha	http://www.ncbi.nlm.nih.gov/gene/?term=18044
Klra2	protein_coding	chr6:131198970-131247716	-	16633	3.6511	6.49131	5.34123	1.97479	1.95113	509.556	786.759	244.408	959.042	760.966	7.3669	2.67783e-49	8.58811e-48	up	killer cell lectin-like receptor, subfamily A, member 2	http://www.ncbi.nlm.nih.gov/gene/?term=16633
Erp29	protein_coding	chr5:121444753-121452474	-	67397	1511.55	1722.63	1753.7	1717.08	1633.09	3839.83	3703.07	3227.16	3961.35	3775.37	1.15044	2.69354e-49	8.62754e-48	up	endoplasmic reticulum protein 29	http://www.ncbi.nlm.nih.gov/gene/?term=67397
Pqlc3	protein_coding	chr12:16988648-17000386	-	217430	29.2088	34.8908	26.7061	33.5715	41.9492	259.196	280.614	151.995	370.25	297.681	3.0353	3.04706e-49	9.7475e-48	up	PQ loop repeat containing	http://www.ncbi.nlm.nih.gov/gene/?term=217430
Melk	protein_coding	chr4:44300909-44364675	+	17279	6.38942	4.05707	4.45102	9.87396	4.87782	139.416	196.43	120.38	185.655	188.972	4.8285	3.17294e-49	1.01374e-47	up	maternal embryonic leucine zipper kinase	http://www.ncbi.nlm.nih.gov/gene/?term=17279
Bak1	protein_coding	chr17:27019812-27028627	-	12018	376.063	428.427	383.678	436.429	396.079	1545.36	2040.17	1180.7	2219.38	1688.55	2.10218	3.20363e-49	1.02225e-47	up	BCL2-antagonist/killer 1	http://www.ncbi.nlm.nih.gov/gene/?term=12018
Jak3	protein_coding	chr8:71676383-71690577	+	16453	245.536	161.471	140.652	162.92	144.383	1270.45	1441.53	831.717	1415.22	1293.34	2.87063	4.23327e-49	1.34909e-47	up	Janus kinase 3	http://www.ncbi.nlm.nih.gov/gene/?term=16453
Emp3	protein_coding	chr7:45918023-45921426	-	13732	54.7664	61.6675	64.9849	79.9791	67.3139	628.354	655.806	345.333	780.813	807.701	3.29355	4.36e-49	1.38772e-47	up	epithelial membrane protein 3	http://www.ncbi.nlm.nih.gov/gene/?term=13732
Cdk1	protein_coding	chr10:69335146-69352912	-	12534	20.081	23.531	31.1571	37.521	22.438	389.776	446.904	316.15	547.418	511.036	4.03995	5.89043e-49	1.87247e-47	up	cyclin-dependent kinase 1	http://www.ncbi.nlm.nih.gov/gene/?term=12534
Gnai2	protein_coding	chr9:107614125-107635391	-	14678	5709.4	5610.93	5638.55	5310.21	5116.83	13094.3	13663.8	10716.3	14133.1	13308.3	1.24515	5.93464e-49	1.88416e-47	up	guanine nucleotide binding protein (G protein), alpha inhibiting 2	http://www.ncbi.nlm.nih.gov/gene/?term=14678
Rgs4	protein_coding	chr1:169741477-169747642	-	19736	2187.01	2340.93	2443.61	2208.8	2237.94	1031.88	902.123	1020.19	785.057	927.586	-1.29116	8.20732e-49	2.60242e-47	down	regulator of G-protein signaling 4	http://www.ncbi.nlm.nih.gov/gene/?term=19736
Sdf2l1	protein_coding	chr16:17130138-17132383	-	64136	356.895	292.109	359.643	327.815	341.447	1393.18	1652.51	1117.47	1613.61	1362.42	2.08976	8.7344e-49	2.76607e-47	up	stromal cell-derived factor 2-like 1	http://www.ncbi.nlm.nih.gov/gene/?term=64136
Lmnb1	protein_coding	chr18:56707813-56753424	+	16906	219.066	215.025	229.673	230.063	196.088	963.149	1328.24	679.722	1197.74	1214.09	2.30466	9.13844e-49	2.88679e-47	up	lamin B1	http://www.ncbi.nlm.nih.gov/gene/?term=16906
Trim5	protein_coding	chr7:104263386-104288254	-	667823	22.8193	13.794	13.3531	21.7227	3.90225	164.943	199.548	109.436	206.873	164.588	3.48531	9.13237e-49	2.88679e-47	up	tripartite motif-containing 5	http://www.ncbi.nlm.nih.gov/gene/?term=667823
AI662270	lncRNA	chr11:83223576-83226584	+	100043636	2.73832	7.30273	8.90204	5.92437	11.7068	336.758	426.118	188.474	647.141	394.199	5.77104	9.79186e-49	3.08933e-47	up	expressed sequence AI662270	http://www.ncbi.nlm.nih.gov/gene/?term=100043636
Dlgap5	protein_coding	chr14:47387779-47418407	-	218977	11.8661	16.2283	8.90204	17.7731	13.6579	176.725	266.064	150.779	240.821	222.499	3.95167	1.0663e-48	3.35998e-47	up	DLG associated protein 5	http://www.ncbi.nlm.nih.gov/gene/?term=218977
Pdcd1	protein_coding	chr1:94038305-94052553	-	18566	3.6511	0.811414	4.45102	0	2.92669	150.216	202.666	127.676	213.238	203.195	6.24512	1.3971e-48	4.39684e-47	up	programmed cell death 1	http://www.ncbi.nlm.nih.gov/gene/?term=18566
Nlrp3	protein_coding	chr11:59541569-59566955	+	216799	24.6449	16.2283	16.0237	29.6219	25.3647	476.174	599.683	226.169	584.549	419.598	4.37292	1.48882e-48	4.67969e-47	up	NLR family, pyrin domain containing 3	http://www.ncbi.nlm.nih.gov/gene/?term=216799
Pik3r6	protein_coding	chr11:68503019-68552698	+	104709	53.8537	44.6278	51.6318	64.1807	39.0225	470.284	428.196	222.521	445.573	257.042	2.85118	1.5652e-48	4.91365e-47	up	phosphoinositide-3-kinase regulatory subunit 5	http://www.ncbi.nlm.nih.gov/gene/?term=104709
Macrod2	protein_coding	chr2:140395303-142392966	+	72899	709.225	696.193	722.846	638.845	703.381	354.431	365.838	361.14	327.814	370.831	-0.963802	1.64782e-48	5.16659e-47	down	mono-ADP ribosylhydrolase 2	http://www.ncbi.nlm.nih.gov/gene/?term=72899
Arrb2	protein_coding	chr11:70432485-70440828	+	216869	840.665	817.094	920.471	877.795	812.645	2236.55	2045.37	1707.21	2513.24	2126.44	1.31666	2.45949e-48	7.70194e-47	up	arrestin, beta 2	http://www.ncbi.nlm.nih.gov/gene/?term=216869
Asap3	protein_coding	chr4:136206350-136246577	+	230837	564.094	477.111	508.307	467.038	439.004	1326.42	1176.5	1021.41	1395.07	1141.96	1.30386	2.61464e-48	8.17763e-47	up	ArfGAP with SH3 domain, ankyrin repeat and PH domain 3	http://www.ncbi.nlm.nih.gov/gene/?term=230837
Abcc3	protein_coding	chr11:94343295-94393017	-	76408	59.3303	60.8561	66.7653	20.7353	36.0959	684.317	630.862	425.586	804.153	652.257	3.70718	2.73727e-48	8.55058e-47	up	ATP-binding cassette, sub-family C (CFTR/MRP), member 3	http://www.ncbi.nlm.nih.gov/gene/?term=76408
Tnfaip8	protein_coding	chr18:49979427-50093229	+	106869	203.549	222.327	194.065	158.971	175.601	875.768	1040.35	590.956	1185.01	927.586	2.27389	2.94608e-48	9.19147e-47	up	tumor necrosis factor, alpha-induced protein 8	http://www.ncbi.nlm.nih.gov/gene/?term=106869
Plagl2	protein_coding	chr2:153227769-153241358	-	54711	142.393	119.278	113.946	101.702	119.019	454.575	624.626	414.642	567.575	424.678	2.05927	3.78046e-48	1.17801e-46	up	pleiomorphic adenoma gene-like 2	http://www.ncbi.nlm.nih.gov/gene/?term=54711
Spata13	protein_coding	chr14:60485168-60764556	+	219140	694.621	521.739	528.781	505.547	618.507	1915.5	2266.74	1554	2297.88	1785.07	1.7754	3.87307e-48	1.20538e-46	up	spermatogenesis associated 13	http://www.ncbi.nlm.nih.gov/gene/?term=219140
Ncaph	protein_coding	chr2:127103809-127133954	-	215387	34.6854	43.0049	42.7298	54.3068	44.8759	243.487	302.44	227.384	323.571	382.007	2.75525	5.12401e-48	1.59273e-46	up	non-SMC condensin I complex, subunit H	http://www.ncbi.nlm.nih.gov/gene/?term=215387
Birc5	protein_coding	chr11:117849237-117855743	+	11799	33.7726	38.1365	39.169	42.458	36.0959	296.505	388.703	261.431	362.824	348.48	3.1292	9.57372e-48	2.97221e-46	up	baculoviral IAP repeat-containing 5	http://www.ncbi.nlm.nih.gov/gene/?term=11799
Slc12a9	protein_coding	chr5:137314558-137340070	-	83704	887.216	762.729	783.38	790.904	725.819	1590.52	1830.23	1476.18	1900.05	1849.08	1.1306	1.07276e-47	3.32636e-46	up	solute carrier family 12 (potassium/chloride transporters), member 9	http://www.ncbi.nlm.nih.gov/gene/?term=83704
Slc31a2	protein_coding	chr4:62280393-62298412	+	20530	261.053	238.556	291.987	279.433	239.013	920.931	1019.56	755.111	1458.72	886.947	1.94484	1.44096e-47	4.46256e-46	up	solute carrier family 31, member 2	http://www.ncbi.nlm.nih.gov/gene/?term=20530
Glmp	protein_coding	chr3:88325023-88328631	+	56700	941.07	946.109	1002.37	957.774	957.028	2111.86	2058.88	1872.58	2088.89	1774.91	1.04436	1.8164e-47	5.61838e-46	up	glycosylated lysosomal membrane protein	http://www.ncbi.nlm.nih.gov/gene/?term=56700
Lck	protein_coding	chr4:129548344-129573641	-	16818	12.7788	24.3424	16.0237	9.87396	9.75564	389.776	269.182	265.079	357.519	223.515	4.35402	1.92195e-47	5.93759e-46	up	lymphocyte protein tyrosine kinase	http://www.ncbi.nlm.nih.gov/gene/?term=16818
Lingo1	protein_coding	chr9:56618460-56796310	-	235402	1381.94	1340.46	1483.08	1332.98	1354.08	733.407	686.985	676.074	723.525	718.295	-0.961402	2.0073e-47	6.19367e-46	down	leucine rich repeat and Ig domain containing 1	http://www.ncbi.nlm.nih.gov/gene/?term=235402
Map3k8	protein_coding	chr18:4331325-4352953	-	26410	29.2088	24.3424	16.9139	30.6093	24.3891	175.743	244.238	130.108	318.266	233.674	3.14041	2.06618e-47	6.36757e-46	up	mitogen-activated protein kinase kinase kinase 8	http://www.ncbi.nlm.nih.gov/gene/?term=26410
Bcl10	protein_coding	chr3:145924262-145934366	+	12042	324.035	283.184	291.987	325.841	327.789	683.335	670.356	600.684	725.647	621.777	1.09152	2.28963e-47	7.04758e-46	up	B cell leukemia/lymphoma 10	http://www.ncbi.nlm.nih.gov/gene/?term=12042
Lpar6	protein_coding	chr14:73237891-73240358	+	67168	134.178	178.511	155.786	197.479	184.382	563.555	544.599	460.849	497.556	481.573	1.58574	2.39202e-47	7.35378e-46	up	lysophosphatidic acid receptor 6	http://www.ncbi.nlm.nih.gov/gene/?term=67168
Ccdc86	protein_coding	chr19:10941481-10949266	-	108673	178.904	172.831	181.602	169.832	156.09	710.825	806.506	504.623	1009.96	753.854	2.13967	2.4043e-47	7.38255e-46	up	coiled-coil domain containing 86	http://www.ncbi.nlm.nih.gov/gene/?term=108673
Cd44	protein_coding	chr2:102811141-102901669	-	12505	336.814	296.166	311.571	313.992	280.962	1891.93	2680.39	1214.74	2950.33	2466.79	2.86368	3.00825e-47	9.22577e-46	up	CD44 antigen	http://www.ncbi.nlm.nih.gov/gene/?term=12505
Ptbp1	protein_coding	chr10:79854432-79864435	+	19205	765.817	736.764	730.858	765.232	660.457	2439.78	2961	1823.94	3157.2	2894.52	1.8595	3.25359e-47	9.96609e-46	up	polypyrimidine tract binding protein 1	http://www.ncbi.nlm.nih.gov/gene/?term=19205
Mx2	transcribed_pseudogene	chr16:97536081-97560901	+	17858	62.0686	64.9131	55.1927	58.2564	54.6316	323.013	402.214	559.342	677.907	323.08	2.95115	4.03065e-47	1.23314e-45	up	MX dynamin-like GTPase 2	http://www.ncbi.nlm.nih.gov/gene/?term=17858
Slc6a15	protein_coding	chr10:103367808-103419379	+	103098	1459.53	1589.56	1548.07	1550.21	1711.14	645.045	685.946	729.576	623.802	582.154	-1.26744	5.01087e-47	1.53117e-45	down	solute carrier family 6 (neurotransmitter transporter), member 15	http://www.ncbi.nlm.nih.gov/gene/?term=103098
Mapkapk2	protein_coding	chr1:131053700-131097871	-	17164	1050.6	1041.04	944.507	954.812	921.908	3227.19	3372.57	2209.4	3668.55	2866.07	1.64309	5.76483e-47	1.75942e-45	up	MAP kinase-activated protein kinase 2	http://www.ncbi.nlm.nih.gov/gene/?term=17164
Cenpa	protein_coding	chr5:30666877-30674837	+	12615	19.1683	14.6055	18.6943	17.7731	10.7312	305.341	363.759	194.554	362.824	370.831	4.30193	7.62013e-47	2.32285e-45	up	centromere protein A	http://www.ncbi.nlm.nih.gov/gene/?term=12615
Myd88	protein_coding	chr9:119335934-119340018	-	17874	163.387	194.739	159.347	191.555	154.139	1120.24	1647.31	807.397	1837.46	1272	2.953	8.43047e-47	2.56677e-45	up	myeloid differentiation primary response gene 88	http://www.ncbi.nlm.nih.gov/gene/?term=17874
Ehd4	protein_coding	chr2:120089487-120154575	-	98878	699.185	576.915	640.947	569.727	534.609	1786.88	2081.74	1449.42	2283.03	1689.57	1.62063	9.27814e-47	2.82145e-45	up	EH-domain containing 4	http://www.ncbi.nlm.nih.gov/gene/?term=98878
Gzmb	protein_coding	chr14:56258836-56262334	-	14939	0	2.43424	1.78041	4.93698	1.95113	429.048	369.995	262.647	502.861	243.834	7.36625	1.00682e-46	3.05803e-45	up	granzyme B	http://www.ncbi.nlm.nih.gov/gene/?term=14939
Shc1	protein_coding	chr3:89418551-89430029	+	20416	363.284	401.65	444.212	366.324	379.494	1150.67	1334.48	947.233	1489.49	1082.01	1.61863	1.07297e-46	3.25503e-45	up	src homology 2 domain-containing transforming protein C1	http://www.ncbi.nlm.nih.gov/gene/?term=20416
Ang	protein_coding	chr14:51091077-51102009	+	11727	29.2088	60.8561	49.8514	37.521	41.9492	321.05	249.435	347.765	303.414	205.227	2.69279	1.08564e-46	3.2895e-45	up	angiogenin, ribonuclease, RNase A family, 5	http://www.ncbi.nlm.nih.gov/gene/?term=11727
Mfng	protein_coding	chr15:78755882-78773516	-	17305	97.6668	94.124	108.605	81.9538	68.2895	353.449	352.327	286.967	314.023	297.681	1.82904	1.13726e-46	3.44177e-45	up	MFNG O-fucosylpeptide 3-beta-N-acetylglucosaminyltransferase	http://www.ncbi.nlm.nih.gov/gene/?term=17305
Derl2	protein_coding	chr11:71007440-71019841	-	116891	477.381	568.801	503.856	538.131	529.731	978.858	987.346	1001.95	1024.82	991.592	0.928331	1.28958e-46	3.89808e-45	up	Der1-like domain family, member 2	http://www.ncbi.nlm.nih.gov/gene/?term=116891
Gm42151	lncRNA	chr5:108683903-108694066	-	105246959	121.399	133.072	109.495	125.399	118.043	344.613	285.811	306.422	294.927	300.729	1.3346	1.67755e-46	5.06475e-45	up	predicted gene, 42151	http://www.ncbi.nlm.nih.gov/gene/?term=105246959
Nkrf	protein_coding	chrX:36885991-36903465	-	77286	1491.47	1619.58	1508.01	1515.65	1582.36	804.097	772.209	790.374	717.16	600.442	-1.0674	1.70303e-46	5.13555e-45	down	NF-kappaB repressing factor	http://www.ncbi.nlm.nih.gov/gene/?term=77286
Ifi205	protein_coding	chr1:174011998-174031755	-	226695	2.73832	0.811414	0.890204	2.96219	0	393.703	662.042	389.107	1213.66	645.145	8.82012	1.71902e-46	5.17756e-45	up	interferon activated gene 205	http://www.ncbi.nlm.nih.gov/gene/?term=226695
Cxcr4	protein_coding	chr1:128588199-128592299	-	12767	50.2026	70.593	64.0947	33.5715	47.8026	917.986	483.28	537.454	739.439	568.946	3.60392	1.91326e-46	5.75573e-45	up	chemokine (C-X-C motif) receptor 4	http://www.ncbi.nlm.nih.gov/gene/?term=12767
Tmod3	protein_coding	chr9:75497784-75559657	-	50875	530.322	480.357	568.841	640.82	531.682	1587.58	2139.94	1383.76	2071.91	1631.66	1.6804	2.15448e-46	6.47371e-45	up	tropomodulin 3	http://www.ncbi.nlm.nih.gov/gene/?term=50875
Sec61a1	protein_coding	chr6:88503607-88518800	-	53421	1262.37	1244.71	1290.8	1303.36	1355.06	3014.14	3645.91	2661.74	3806.46	3392.34	1.35586	2.22091e-46	6.66538e-45	up	Sec61 alpha 1 subunit (S. cerevisiae)	http://www.ncbi.nlm.nih.gov/gene/?term=53421
S100a4	protein_coding	chr3:90603770-90606045	+	20198	16.4299	17.8511	24.0355	29.6219	29.2669	514.465	401.174	220.089	652.446	554.723	4.3275	2.41771e-46	7.24739e-45	up	S100 calcium binding protein A4	http://www.ncbi.nlm.nih.gov/gene/?term=20198
Phf11d	protein_coding	chr14:59347407-59365490	-	219132	31.0343	17.8511	13.3531	12.8361	6.82895	321.05	436.511	468.145	852.954	382.007	4.90289	2.42593e-46	7.26339e-45	up	PHD finger protein 11D	http://www.ncbi.nlm.nih.gov/gene/?term=219132
Ctdnep1	protein_coding	chr11:69981168-69990601	+	67181	742.085	746.501	723.736	761.282	668.261	1363.72	1404.11	1177.05	1374.91	1263.87	0.854835	2.46702e-46	7.37019e-45	up	CTD nuclear envelope phosphatase 1	http://www.ncbi.nlm.nih.gov/gene/?term=67181
Sh3bgrl3	protein_coding	chr4:134127406-134128733	-	73723	1325.35	1449.19	1470.62	1401.11	1433.1	3819.21	3510.8	2869.67	3724.78	3143.43	1.2698	2.46744e-46	7.37019e-45	up	SH3 domain binding glutamic acid-rich protein-like 3	http://www.ncbi.nlm.nih.gov/gene/?term=73723
Ctsa	protein_coding	chr2:164832872-164841032	+	19025	2856.98	3017.65	3086.34	3116.22	2867.18	7577.56	6462.44	6128.44	7245.86	5596	1.14339	2.4776e-46	7.39179e-45	up	cathepsin A	http://www.ncbi.nlm.nih.gov/gene/?term=19025
Fgf2	protein_coding	chr3:37348477-37410106	+	14173	271.094	290.486	256.379	306.093	281.938	911.113	1142.2	716.2	1338.84	1189.71	1.91473	2.49182e-46	7.42545e-45	up	fibroblast growth factor 2	http://www.ncbi.nlm.nih.gov/gene/?term=14173
Tes	protein_coding	chr6:17065149-17105825	+	21753	88.5391	73.0273	82.789	85.9034	81.9474	384.867	564.346	273.591	645.02	535.419	2.5458	2.59285e-46	7.71738e-45	up	testis derived transcript	http://www.ncbi.nlm.nih.gov/gene/?term=21753
Rp2	protein_coding	chrX:20364481-20405653	+	19889	246.449	238.556	234.124	260.672	229.257	765.806	961.363	643.243	983.443	843.26	1.79641	2.67185e-46	7.94317e-45	up	retinitis pigmentosa 2 homolog	http://www.ncbi.nlm.nih.gov/gene/?term=19889
Ctsw	protein_coding	chr19:5465043-5468628	-	13041	6.38942	6.49131	8.01184	2.96219	8.78007	204.215	100.813	161.723	187.777	111.757	4.54811	3.05373e-46	9.06777e-45	up	cathepsin W	http://www.ncbi.nlm.nih.gov/gene/?term=13041
Micu3	protein_coding	chr8:40307438-40388782	+	78506	2717.33	2824.53	2655.48	2721.26	2670.12	1459.94	1248.21	1526.03	1268.82	1152.12	-1.03069	3.1902e-46	9.46188e-45	down	mitochondrial calcium uptake family, member 3	http://www.ncbi.nlm.nih.gov/gene/?term=78506
P2rx4	protein_coding	chr5:122707518-122729739	+	18438	439.044	435.729	413.055	406.807	434.126	1452.09	1187.93	1100.44	1524.5	1034.26	1.56536	3.55495e-46	1.05313e-44	up	purinergic receptor P2X, ligand-gated ion channel 4	http://www.ncbi.nlm.nih.gov/gene/?term=18438
Frmd4a	protein_coding	chr2:4017650-4614043	+	209630	1023.22	1009.4	812.757	956.786	978.49	1848.74	2096.29	2016.06	2170.58	1835.87	1.05977	4.25995e-46	1.26051e-44	up	FERM domain containing 4A	http://www.ncbi.nlm.nih.gov/gene/?term=209630
Gpr183	protein_coding	chr14:121952331-121965193	-	321019	21.9066	41.3821	27.5963	24.6849	20.4868	174.761	170.447	134.972	168.681	176.78	2.58825	4.92108e-46	1.45443e-44	up	G protein-coupled receptor 183	http://www.ncbi.nlm.nih.gov/gene/?term=321019
Necap2	protein_coding	chr4:141066512-141078357	-	66147	965.715	974.508	967.652	883.719	946.297	2216.91	2191.91	1831.24	2557.8	2457.65	1.24848	4.99079e-46	1.47331e-44	up	NECAP endocytosis associated 2	http://www.ncbi.nlm.nih.gov/gene/?term=66147
Ctsd	protein_coding	chr7:142375910-142387827	-	13033	11115.8	12246.7	12522.5	11827	12784.8	62030.3	44349.5	55486.7	49214.6	31098	2.00114	5.0434e-46	1.48709e-44	up	cathepsin D	http://www.ncbi.nlm.nih.gov/gene/?term=13033
Tmem37	protein_coding	chr1:120067377-120074069	-	170706	10.9533	23.531	21.3649	21.7227	27.3158	231.706	175.644	155.643	254.613	189.987	3.26656	5.08466e-46	1.49751e-44	up	transmembrane protein 37	http://www.ncbi.nlm.nih.gov/gene/?term=170706
Mical1	protein_coding	chr10:41475860-41487030	+	171580	270.181	262.898	239.465	255.736	234.135	655.844	654.766	504.623	767.022	720.327	1.38843	6.01555e-46	1.76961e-44	up	microtubule associated monooxygenase, calponin and LIM domain containing 1	http://www.ncbi.nlm.nih.gov/gene/?term=171580
Ccl7	protein_coding	chr11:82045712-82047525	+	20306	2.73832	3.24566	0.890204	5.92437	7.80451	329.886	546.678	206.713	861.441	624.825	6.9853	6.11578e-46	1.797e-44	up	chemokine (C-C motif) ligand 7	http://www.ncbi.nlm.nih.gov/gene/?term=20306
Jaml	protein_coding	chr9:45079153-45108531	+	270152	31.9471	21.9082	27.5963	33.5715	47.8026	428.066	619.43	355.06	703.368	459.221	3.9836	6.15493e-46	1.8064e-44	up	junction adhesion molecule like	http://www.ncbi.nlm.nih.gov/gene/?term=270152
Rhbdf2	protein_coding	chr11:116598148-116626960	-	217344	52.0281	37.325	50.7416	57.269	25.3647	766.788	929.145	459.633	1148.94	841.228	4.21895	7.06227e-46	2.07029e-44	up	rhomboid 5 homolog 2	http://www.ncbi.nlm.nih.gov/gene/?term=217344
Slc16a10	protein_coding	chr10:40033532-40142270	-	72472	26.4704	38.9479	40.9494	27.6471	38.047	263.123	359.602	166.587	360.702	283.457	3.05669	8.62976e-46	2.52686e-44	up	solute carrier family 16 (monocarboxylic acid transporters), member 10	http://www.ncbi.nlm.nih.gov/gene/?term=72472
Thbs2	protein_coding	chr17:14665500-14694262	-	21826	601.518	591.521	556.378	523.32	749.233	2236.55	2365.47	1600.2	2911.08	2913.82	1.99319	8.9809e-46	2.62663e-44	up	thrombospondin 2	http://www.ncbi.nlm.nih.gov/gene/?term=21826
Diaph2	protein_coding	chrX:129749668-130465834	+	54004	153.346	152.546	140.652	156.009	167.797	462.429	548.757	406.131	476.339	394.199	1.57225	9.20065e-46	2.68778e-44	up	diaphanous related formin 2	http://www.ncbi.nlm.nih.gov/gene/?term=54004
Slc17a6	protein_coding	chr7:51621830-51671126	+	140919	3962.35	4404.36	4035.3	4128.3	4640.76	1923.35	1851.01	2172.92	1903.23	1764.75	-1.13915	1.02069e-45	2.9783e-44	down	solute carrier family 17 (sodium-dependent inorganic phosphate cotransporter), member 6	http://www.ncbi.nlm.nih.gov/gene/?term=140919
Knl1	protein_coding	chr2:119047119-119110497	+	76464	12.7788	5.6799	4.45102	6.91177	8.78007	141.38	275.418	156.859	207.934	194.051	4.6679	1.06406e-45	3.10127e-44	up	kinetochore scaffold 1	http://www.ncbi.nlm.nih.gov/gene/?term=76464
Clec2d	protein_coding	chr6:129180615-129186535	+	93694	63.8942	80.33	110.385	81.9538	52.6804	534.101	421.961	341.685	717.16	478.525	2.67788	1.07131e-45	3.1188e-44	up	C-type lectin domain family 2, member d	http://www.ncbi.nlm.nih.gov/gene/?term=93694
Reep4	protein_coding	chr14:70545223-70548935	+	72549	64.8069	62.4789	64.0947	69.1177	57.5583	309.268	359.602	237.112	350.093	325.112	2.31531	1.07442e-45	3.12423e-44	up	receptor accessory protein 4	http://www.ncbi.nlm.nih.gov/gene/?term=72549
Maff	protein_coding	chr15:79346621-79359078	+	17133	68.458	53.5533	81.0086	71.0925	52.6804	308.286	377.27	212.793	391.468	387.087	2.36209	1.12668e-45	3.27241e-44	up	v-maf musculoaponeurotic fibrosarcoma oncogene family, protein F (avian)	http://www.ncbi.nlm.nih.gov/gene/?term=17133
Rcn1	protein_coding	chr2:105385948-105399319	-	19672	540.362	432.484	520.77	546.03	574.607	1060.35	1071.53	984.927	1168.04	1104.37	1.04643	1.20401e-45	3.49301e-44	up	reticulocalbin 1	http://www.ncbi.nlm.nih.gov/gene/?term=19672
Tpm3	protein_coding	chr3:90072651-90100902	+	59069	2587.71	2629.79	2481.89	2457.63	2536.47	6067.54	7601.53	5420.75	8072.29	7055.95	1.43071	1.24812e-45	3.61683e-44	up	tropomyosin 3, gamma	http://www.ncbi.nlm.nih.gov/gene/?term=59069
Arhgap19	protein_coding	chr19:41766588-41802084	-	71085	184.38	158.226	230.563	241.912	195.113	646.026	543.56	606.764	656.689	592.314	1.59478	1.36855e-45	3.96126e-44	up	Rho GTPase activating protein 19	http://www.ncbi.nlm.nih.gov/gene/?term=71085
Niban1	protein_coding	chr1:151571373-151721432	+	63913	197.159	175.265	158.456	172.794	157.066	601.845	703.614	499.76	631.228	506.972	1.77407	1.37041e-45	3.96209e-44	up	niban apoptosis regulator 1	http://www.ncbi.nlm.nih.gov/gene/?term=63913
Matr3	protein_coding	chr18:35562158-35592045	+	17184	7250.16	7782.27	7516.88	7288.96	8070.84	4715.6	4560.5	5004.89	4869.47	4448.96	-0.684083	1.41633e-45	4.09017e-44	down	matrin 3	http://www.ncbi.nlm.nih.gov/gene/?term=17184
Cd4	protein_coding	chr6:124864693-124888247	-	12504	6.38942	3.24566	1.78041	5.92437	2.92669	326.94	280.614	158.075	319.327	207.259	6.00653	1.52084e-45	4.38698e-44	up	CD4 antigen	http://www.ncbi.nlm.nih.gov/gene/?term=12504
Morc3	protein_coding	chr16:93832121-93876077	+	338467	551.315	530.665	551.927	499.622	586.314	1215.47	1366.7	1106.52	1569.05	1162.28	1.23947	1.59078e-45	4.58347e-44	up	microrchidia 3	http://www.ncbi.nlm.nih.gov/gene/?term=338467
Sft2d2	protein_coding	chr1:165174341-165194522	-	108735	822.409	765.975	723.736	745.484	821.425	1391.21	1479.98	1350.93	1471.45	1387.82	0.86889	1.60136e-45	4.6087e-44	up	SFT2 domain containing 2	http://www.ncbi.nlm.nih.gov/gene/?term=108735
H1f2	protein_coding	chr13:23738807-23739531	+	50708	781.334	856.042	771.807	742.522	820.449	2476.11	2225.17	2197.24	1992.35	1755.61	1.4221	1.61686e-45	4.64803e-44	up	H1.2 linker histone, cluster member	http://www.ncbi.nlm.nih.gov/gene/?term=50708
Tmem179	protein_coding	chr12:112500184-112511160	-	104885	2470.88	2595.71	2662.6	2462.57	2462.32	1596.41	1336.56	1445.78	1323.99	1336.01	-0.846274	1.98607e-45	5.70289e-44	down	transmembrane protein 179	http://www.ncbi.nlm.nih.gov/gene/?term=104885
Ube2c	protein_coding	chr2:164769929-164772902	+	68612	13.6916	22.7196	19.5845	4.93698	13.6579	364.249	419.882	302.774	433.903	474.461	4.72816	2.20868e-45	6.33491e-44	up	ubiquitin-conjugating enzyme E2C	http://www.ncbi.nlm.nih.gov/gene/?term=68612
Prcp	protein_coding	chr7:92875253-92934581	+	72461	511.153	505.511	462.906	419.643	479.977	1486.45	1519.47	1056.67	1574.36	1182.6	1.51923	2.24603e-45	6.43471e-44	up	prolylcarboxypeptidase (angiotensinase C)	http://www.ncbi.nlm.nih.gov/gene/?term=72461
Alcam	protein_coding	chr16:52248996-52453081	-	11658	1649.38	1587.94	1484.86	1510.72	1509.2	861.041	821.056	967.904	846.588	879.835	-0.824586	2.45745e-45	7.03243e-44	down	activated leukocyte cell adhesion molecule	http://www.ncbi.nlm.nih.gov/gene/?term=11658
Galns	protein_coding	chr8:122578237-122611701	-	50917	102.231	111.164	95.2519	125.399	99.5075	472.247	571.622	344.117	729.891	596.378	2.34827	2.5534e-45	7.29874e-44	up	galactosamine (N-acetyl)-6-sulfate sulfatase	http://www.ncbi.nlm.nih.gov/gene/?term=50917
Bst1	protein_coding	chr5:43818880-43843468	+	12182	14.6044	12.9826	14.2433	9.87396	7.80451	498.756	1076.73	261.431	1294.28	846.308	6.05834	2.72382e-45	7.77705e-44	up	bone marrow stromal cell antigen 1	http://www.ncbi.nlm.nih.gov/gene/?term=12182
Nrros	protein_coding	chr16:32142785-32165594	-	224109	121.399	111.164	112.166	199.454	159.992	1292.05	1422.82	702.825	1520.25	1194.79	3.12501	2.82231e-45	8.04917e-44	up	negative regulator of reactive oxygen species	http://www.ncbi.nlm.nih.gov/gene/?term=224109
Fndc3b	protein_coding	chr3:27416135-27711307	-	72007	227.281	193.928	200.296	232.038	221.453	659.772	1011.25	660.266	904.937	755.886	1.89424	3.44574e-45	9.81609e-44	up	fibronectin type III domain containing 3B	http://www.ncbi.nlm.nih.gov/gene/?term=72007
Syt4	protein_coding	chr18:31437808-31447415	-	20983	3347.14	3654.61	3351.62	3326.54	3592.03	1605.25	1416.58	1736.39	1355.81	1285.21	-1.22359	4.50018e-45	1.28055e-43	down	synaptotagmin IV	http://www.ncbi.nlm.nih.gov/gene/?term=20983
Klrb1b	protein_coding	chr6:128813706-128826315	-	80782	1.82555	2.43424	0.890204	0	1.95113	279.814	382.467	153.211	342.667	348.48	7.69593	4.53705e-45	1.28958e-43	up	killer cell lectin-like receptor subfamily B member 1B	http://www.ncbi.nlm.nih.gov/gene/?term=80782
Cxcl11	transcribed_pseudogene	chr5:92359544-92363296	-	56066	1.82555	8.11414	4.45102	3.94958	5.85338	120.762	148.622	102.141	279.013	172.716	5.07213	5.30915e-45	1.50735e-43	up	chemokine (C-X-C motif) ligand 11	http://www.ncbi.nlm.nih.gov/gene/?term=56066
Cp	protein_coding	chr3:19956933-20009750	+	12870	481.032	395.159	462.906	489.748	386.323	2901.23	3874.55	1795.97	4326.3	3220.64	2.86349	5.33188e-45	1.5121e-43	up	ceruloplasmin	http://www.ncbi.nlm.nih.gov/gene/?term=12870
Gm4070	protein_coding	chr7:105895118-105953967	-	100042856	10.0405	12.1712	21.3649	24.6849	6.82895	137.452	253.592	153.211	269.465	185.924	3.73913	5.69259e-45	1.61258e-43	up	predicted gene 4070	http://www.ncbi.nlm.nih.gov/gene/?term=100042856
Slc8b1	protein_coding	chr5:120511168-120534024	+	170756	254.664	267.767	244.806	230.063	184.382	747.152	773.248	542.318	823.249	658.352	1.58355	7.67694e-45	2.17226e-43	up	solute carrier family 8 (sodium/lithium/calcium exchanger), member B1	http://www.ncbi.nlm.nih.gov/gene/?term=170756
Ckap2l	protein_coding	chr2:129268210-129297228	-	70466	36.511	24.3424	25.8159	42.458	30.2425	234.651	314.911	218.873	323.571	350.512	3.18499	7.84776e-45	2.21811e-43	up	cytoskeleton associated protein 2-like	http://www.ncbi.nlm.nih.gov/gene/?term=70466
Map3k14	protein_coding	chr11:103219764-103267401	-	53859	64.8069	71.4044	68.5457	82.9412	82.9229	384.867	410.528	237.112	467.851	339.336	2.3153	7.93995e-45	2.24166e-43	up	mitogen-activated protein kinase kinase kinase 14	http://www.ncbi.nlm.nih.gov/gene/?term=53859
Vstm2a	protein_coding	chr11:16257742-16284551	+	211739	2132.24	2152.68	1926.4	1976.77	2025.27	988.676	814.82	956.96	893.267	709.151	-1.22771	8.05669e-45	2.27208e-43	down	V-set and transmembrane domain containing 2A	http://www.ncbi.nlm.nih.gov/gene/?term=211739
Dnase1l1	protein_coding	chrX:74273217-74282333	-	69537	52.9409	61.6675	48.9612	46.4076	46.8271	281.777	267.103	204.281	397.833	343.4	2.53833	8.62141e-45	2.42862e-43	up	deoxyribonuclease 1-like 1	http://www.ncbi.nlm.nih.gov/gene/?term=69537
Cyfip1	protein_coding	chr7:55842022-55932633	+	20430	2418.85	2394.48	2318.09	2367.78	2353.06	4324.84	5019.88	4258.29	4949.04	4837.06	0.98077	8.64759e-45	2.43328e-43	up	cytoplasmic FMR1 interacting protein 1	http://www.ncbi.nlm.nih.gov/gene/?term=20430
Ctsl	protein_coding	chr13:64361890-64370772	-	13039	2462.66	2762.86	2836.19	2631.41	2992.05	7142.62	6804.37	5419.53	8396.93	7628.96	1.37098	8.72598e-45	2.4526e-43	up	cathepsin L	http://www.ncbi.nlm.nih.gov/gene/?term=13039
Cdca2	protein_coding	chr14:67673180-67715841	-	108912	8.21496	7.30273	13.3531	14.8109	11.7068	147.27	176.683	154.427	151.707	194.051	3.90756	9.40266e-45	2.63986e-43	up	cell division cycle associated 2	http://www.ncbi.nlm.nih.gov/gene/?term=108912
Nek2	protein_coding	chr1:191821449-191833049	+	18005	18.2555	14.6055	12.4629	20.7353	25.3647	136.471	242.16	143.483	166.559	215.387	3.31785	9.47126e-45	2.65616e-43	up	NIMA (never in mitosis gene a)-related expressed kinase 2	http://www.ncbi.nlm.nih.gov/gene/?term=18005
Lims1	protein_coding	chr10:58323342-58424691	+	110829	806.892	760.295	755.783	808.677	757.037	1373.54	1690.96	1434.83	1640.13	1467.07	0.96828	9.88874e-45	2.77016e-43	up	LIM and senescent cell antigen-like domains 1	http://www.ncbi.nlm.nih.gov/gene/?term=110829
Cdh13	protein_coding	chr8:118140017-119324929	+	12554	1224.94	1194.4	1237.38	1267.82	1400.91	569.446	530.049	629.867	433.903	483.605	-1.25795	1.0054e-44	2.81334e-43	down	cadherin 13	http://www.ncbi.nlm.nih.gov/gene/?term=12554
Cep55	protein_coding	chr19:38054970-38074425	+	74107	23.7321	9.73697	15.1335	10.8614	14.6335	157.088	208.902	131.324	210.056	168.652	3.56767	1.0068e-44	2.81412e-43	up	centrosomal protein 55	http://www.ncbi.nlm.nih.gov/gene/?term=74107
Hmmr	protein_coding	chr11:40701388-40733464	-	15366	13.6916	8.92555	9.79225	17.7731	18.5357	142.361	212.02	147.131	185.655	213.355	3.72867	1.0788e-44	3.01205e-43	up	hyaluronan mediated motility receptor (RHAMM)	http://www.ncbi.nlm.nih.gov/gene/?term=15366
Amz1	protein_coding	chr5:140724127-140753312	+	231842	172.514	138.752	154.005	142.185	131.701	691.189	553.953	477.872	545.296	444.997	1.87665	1.10859e-44	3.09179e-43	up	archaelysin family metallopeptidase 1	http://www.ncbi.nlm.nih.gov/gene/?term=231842
Ndc80	protein_coding	chr17:71496100-71526857	-	67052	15.5172	12.1712	15.1335	11.8487	3.90225	150.216	177.722	114.3	219.604	188.972	3.85227	1.40493e-44	3.91395e-43	up	NDC80 kinetochore complex component	http://www.ncbi.nlm.nih.gov/gene/?term=67052
Slc6a17	protein_coding	chr3:107467548-107518018	-	229706	3067.83	3030.63	2782.78	2928.62	2874.99	1490.38	1526.75	1642.76	1396.13	1566.63	-0.946441	1.5818e-44	4.40183e-43	down	solute carrier family 6 (neurotransmitter transporter), member 17	http://www.ncbi.nlm.nih.gov/gene/?term=229706
Cdc42se1	protein_coding	chr3:95228424-95236424	+	57912	1316.22	1243.09	1386.05	1370.51	1209.7	3351.88	4005.51	2788.2	3941.2	3297.86	1.41388	1.77511e-44	4.93435e-43	up	CDC42 small effector 1	http://www.ncbi.nlm.nih.gov/gene/?term=57912
Batf3	protein_coding	chr1:191098414-191108943	+	381319	22.8193	34.0794	35.6082	38.5084	32.1936	182.615	162.133	121.596	178.229	152.396	2.29262	1.90331e-44	5.28489e-43	up	basic leucine zipper transcription factor, ATF-like 3	http://www.ncbi.nlm.nih.gov/gene/?term=381319
Szrd1	protein_coding	chr4:141112978-141139799	-	213491	1300.7	1189.53	1127	1155.25	1054.58	2458.43	2506.82	2193.59	2744.52	2472.89	1.08675	2.06466e-44	5.72659e-43	up	SUZ RNA binding domain containing 1	http://www.ncbi.nlm.nih.gov/gene/?term=213491
Myo9b	protein_coding	chr8:71272576-71360713	+	17925	1417.54	1139.23	1141.24	1314.22	1250.67	2766.72	3393.35	2611.88	3464.86	3077.39	1.29046	2.11703e-44	5.86542e-43	up	myosin IXb	http://www.ncbi.nlm.nih.gov/gene/?term=17925
Idua	protein_coding	chr5:108660331-108685446	+	15932	360.546	365.948	354.301	341.639	317.058	690.208	651.649	663.914	663.055	608.57	0.911924	2.25501e-44	6.24083e-43	up	iduronidase, alpha-L	http://www.ncbi.nlm.nih.gov/gene/?term=15932
Plin2	protein_coding	chr4:86626910-86670217	-	11520	439.957	501.454	526.111	470.988	576.558	2577.23	3235.38	1848.26	4318.87	2938.2	2.56855	2.51036e-44	6.93993e-43	up	perilipin 2	http://www.ncbi.nlm.nih.gov/gene/?term=11520
Cebpb	protein_coding	chr2:167688915-167690432	+	12608	363.284	279.126	340.948	337.689	385.348	4530.04	4554.26	2316.4	6093.74	4858.4	3.71175	2.59743e-44	7.17277e-43	up	CCAAT/enhancer binding protein (C/EBP), beta	http://www.ncbi.nlm.nih.gov/gene/?term=12608
Il16	protein_coding	chr7:83642819-83746028	-	16170	76.673	90.8784	129.08	130.336	133.652	556.682	513.42	374.516	571.818	507.988	2.17513	2.76483e-44	7.62669e-43	up	interleukin 16	http://www.ncbi.nlm.nih.gov/gene/?term=16170
Krcc1	protein_coding	chr6:71271677-71286825	+	57896	506.589	487.66	548.366	525.295	542.413	1004.38	1175.46	998.303	1063.01	1002.77	1.00735	2.95833e-44	8.15156e-43	up	lysine-rich coiled-coil 1	http://www.ncbi.nlm.nih.gov/gene/?term=57896
Nusap1	protein_coding	chr2:119618298-119650165	+	108907	36.511	35.7022	44.5102	41.4706	48.7782	225.815	313.872	227.384	285.379	289.553	2.70051	3.12757e-44	8.60848e-43	up	nucleolar and spindle associated protein 1	http://www.ncbi.nlm.nih.gov/gene/?term=108907
Slc31a1	protein_coding	chr4:62360583-62391769	+	20529	540.362	590.709	578.633	591.45	622.41	1768.23	2122.27	1332.69	2236.35	1788.12	1.66186	3.15276e-44	8.66837e-43	up	solute carrier family 31, member 1	http://www.ncbi.nlm.nih.gov/gene/?term=20529
Rasgrf1	protein_coding	chr9:89909508-90026979	+	19417	8142.86	8410.31	7572.97	7707.61	7383.07	4106.88	3962.9	4686.31	3931.65	3840.39	-0.934277	3.24298e-44	8.90673e-43	down	RAS protein-specific guanine nucleotide-releasing factor 1	http://www.ncbi.nlm.nih.gov/gene/?term=19417
Naga	protein_coding	chr15:82329532-82338884	-	17939	480.119	464.94	591.986	516.408	470.222	1013.22	1052.82	938.721	1199.86	1114.53	1.07645	3.42293e-44	9.39074e-43	up	N-acetyl galactosaminidase, alpha	http://www.ncbi.nlm.nih.gov/gene/?term=17939
Creld2	protein_coding	chr15:88819646-88826681	+	76737	308.518	304.28	394.36	347.563	308.278	919.949	1011.25	821.989	971.773	967.209	1.49715	3.60914e-44	9.89084e-43	up	cysteine-rich with EGF-like domains 2	http://www.ncbi.nlm.nih.gov/gene/?term=76737
Prdm1	protein_coding	chr10:44437174-44528558	-	12142	12.7788	10.5484	12.4629	13.8235	15.609	136.471	190.194	80.2534	171.864	135.125	3.46349	3.79113e-44	1.03783e-42	up	PR domain containing 1, with ZNF domain	http://www.ncbi.nlm.nih.gov/gene/?term=12142
Plp2	protein_coding	chrX:7667941-7671390	-	18824	37.4237	43.0049	50.7416	43.4454	32.1936	239.56	283.732	167.802	333.119	359.655	2.74169	3.80958e-44	1.04175e-42	up	proteolipid protein 2	http://www.ncbi.nlm.nih.gov/gene/?term=18824
Thbs1	protein_coding	chr2:118111876-118127133	+	21825	99.4923	114.409	137.091	109.601	101.459	1294.02	1601.58	931.425	2029.48	1962.87	3.798	4.02567e-44	1.09965e-42	up	thrombospondin 1	http://www.ncbi.nlm.nih.gov/gene/?term=21825
Asah1	protein_coding	chr8:41340646-41397644	-	11886	1406.58	1466.23	1409.19	1384.33	1440.91	3218.35	3232.26	2677.54	3856.33	3287.7	1.19523	4.40855e-44	1.20294e-42	up	N-acylsphingosine amidohydrolase 1	http://www.ncbi.nlm.nih.gov/gene/?term=11886
P4ha1	protein_coding	chr10:59323197-59373304	+	18451	890.867	873.893	849.255	851.135	800.938	2277.78	2283.37	2521.9	1943.55	1755.61	1.33712	5.56474e-44	1.51678e-42	up	procollagen-proline, 2-oxoglutarate 4-dioxygenase (proline 4-hydroxylase), alpha 1 polypeptide	http://www.ncbi.nlm.nih.gov/gene/?term=18451
Rplp2	protein_coding	chr7:141447651-141451359	+	67186	1997.15	2305.23	2578.03	2309.52	2162.82	5878.06	4781.87	4539.18	5764.86	5260.72	1.20797	5.72424e-44	1.55857e-42	up	ribosomal protein, large P2	http://www.ncbi.nlm.nih.gov/gene/?term=67186
D730005E14Rik	lncRNA	chr15:79889532-79893138	-	109361	3.6511	1.62283	5.34123	4.93698	2.92669	133.525	115.364	75.3895	149.585	128.013	5.04791	6.29047e-44	1.7109e-42	up	RIKEN cDNA D730005E14 gene	http://www.ncbi.nlm.nih.gov/gene/?term=109361
Lap3	protein_coding	chr5:45493374-45512691	+	66988	1902.22	2095.88	2030.56	1853.34	1963.81	4595.82	5379.48	4692.39	5698.03	4637.93	1.34441	6.44486e-44	1.751e-42	up	leucine aminopeptidase 3	http://www.ncbi.nlm.nih.gov/gene/?term=66988
Snap23	protein_coding	chr2:120567655-120601255	+	20619	315.82	297.789	254.598	251.786	279.011	769.734	1066.33	712.552	1057.7	861.548	1.67496	6.91774e-44	1.87746e-42	up	synaptosomal-associated protein 23	http://www.ncbi.nlm.nih.gov/gene/?term=20619
Tmem30a	protein_coding	chr9:79768941-79793430	-	69981	8582.81	8239.1	8107.09	8272.4	8760.56	5264.43	5170.58	5563.02	5353.24	4843.16	-0.680011	7.40044e-44	2.00631e-42	down	transmembrane protein 30A	http://www.ncbi.nlm.nih.gov/gene/?term=69981
Ppp1r3b	protein_coding	chr8:35375694-35388139	+	244416	19.1683	28.3995	33.8278	21.7227	26.3402	250.36	277.496	160.507	311.901	299.713	3.32559	7.59391e-44	2.05655e-42	up	protein phosphatase 1, regulatory subunit 3B	http://www.ncbi.nlm.nih.gov/gene/?term=244416
Eef1akmt4	protein_coding	chr16:20611601-20618869	+	110599566	15.5172	29.2109	29.3767	21.7227	24.3891	145.307	172.526	137.403	189.899	176.78	2.76797	7.76438e-44	2.10046e-42	up	EEF1A lysine methyltransferase 4	http://www.ncbi.nlm.nih.gov/gene/?term=110599566
Bub1	protein_coding	chr2:127800197-127831859	-	12235	11.8661	4.05707	6.23143	6.91177	4.87782	120.762	214.098	130.108	208.995	184.908	4.6682	9.56177e-44	2.58393e-42	up	BUB1, mitotic checkpoint serine/threonine kinase	http://www.ncbi.nlm.nih.gov/gene/?term=12235
Tmsb4x	protein_coding	chrX:167207093-167213479	-	19241	11972.9	14024.5	14022.5	14014.1	14385.7	51070.5	51694.3	38217.6	64322.7	60328.6	1.95697	1.08605e-43	2.93176e-42	up	thymosin, beta 4, X chromosome	http://www.ncbi.nlm.nih.gov/gene/?term=19241
Akt2	protein_coding	chr7:27591552-27640826	+	11652	1458.61	1389.14	1335.31	1269.79	1306.28	2787.34	2965.16	2825.89	2698.9	2244.29	0.999873	1.1589e-43	3.12506e-42	up	thymoma viral proto-oncogene 2	http://www.ncbi.nlm.nih.gov/gene/?term=11652
Arrdc4	protein_coding	chr7:68736994-68749238	-	66412	198.985	157.414	168.249	175.756	159.992	750.098	726.479	519.215	1074.68	821.924	2.17859	1.3123e-43	3.53496e-42	up	arrestin domain containing 4	http://www.ncbi.nlm.nih.gov/gene/?term=66412
C5ar2	protein_coding	chr7:16234587-16244154	-	319430	39.2493	27.5881	29.3767	19.7479	25.3647	206.179	320.108	209.145	274.77	222.499	3.12145	1.49291e-43	4.01718e-42	up	complement component 5a receptor 2	http://www.ncbi.nlm.nih.gov/gene/?term=319430
Def6	protein_coding	chr17:28207456-28228608	+	23853	145.131	105.484	136.201	129.349	110.239	518.392	517.577	368.436	534.687	491.732	1.95832	1.60166e-43	4.3052e-42	up	differentially expressed in FDCP 6	http://www.ncbi.nlm.nih.gov/gene/?term=23853
Ssh2	protein_coding	chr11:77216157-77460220	+	237860	797.764	658.868	621.363	693.152	666.31	1757.43	2448.62	1687.75	1806.69	1737.32	1.45743	1.97159e-43	5.29394e-42	up	slingshot protein phosphatase 2	http://www.ncbi.nlm.nih.gov/gene/?term=237860
Rack1	protein_coding	chr11:48800360-48806241	+	14694	3108.91	3939.42	4231.14	3686.94	4115.9	10860.7	9693.66	8099.51	11737.7	9985.01	1.40058	2.07097e-43	5.55487e-42	up	receptor for activated C kinase 1	http://www.ncbi.nlm.nih.gov/gene/?term=14694
Mapk14	protein_coding	chr17:28691342-28748405	+	26416	1162.87	1101.9	1102.07	1097	1028.24	1859.54	1925.84	1774.09	2017.81	1807.42	0.772928	2.68893e-43	7.20473e-42	up	mitogen-activated protein kinase 14	http://www.ncbi.nlm.nih.gov/gene/?term=26416
Dpp10	protein_coding	chr1:123332138-124845815	-	269109	1566.32	1628.51	1569.43	1579.83	1701.38	732.425	671.395	775.782	654.568	631.937	-1.2156	2.87219e-43	7.6876e-42	down	dipeptidylpeptidase 10	http://www.ncbi.nlm.nih.gov/gene/?term=269109
Dbf4	protein_coding	chr5:8396969-8422725	-	27214	21.9066	44.6278	38.2788	33.5715	36.0959	228.76	224.491	189.69	271.587	237.738	2.71961	2.8956e-43	7.74205e-42	up	DBF4 zinc finger	http://www.ncbi.nlm.nih.gov/gene/?term=27214
Grap2	protein_coding	chr15:80572597-80652854	+	17444	20.9938	9.73697	12.4629	13.8235	16.5846	189.488	193.312	127.676	276.892	136.141	3.65795	4.29382e-43	1.14684e-41	up	GRB2-related adaptor protein 2	http://www.ncbi.nlm.nih.gov/gene/?term=17444
Sap25	protein_coding	chr5:137641473-137642902	+	751865	32.8599	60.8561	56.9731	48.3824	28.2913	174.761	173.565	194.554	185.655	188.972	1.99989	4.46323e-43	1.19082e-41	up	sin3 associated polypeptide	http://www.ncbi.nlm.nih.gov/gene/?term=751865
Filip1l	protein_coding	chr16:57353277-57572804	+	78749	74.8475	66.536	85.4596	69.1177	52.6804	327.922	382.467	243.192	396.772	328.16	2.26693	4.54052e-43	1.21017e-41	up	filamin A interacting protein 1-like	http://www.ncbi.nlm.nih.gov/gene/?term=78749
Rnf227	lncRNA	chr11:69340796-69342641	+	80515	2946.43	3377.92	3487.82	3341.35	3422.28	1782.95	1591.19	1780.17	1747.28	1820.63	-0.926358	5.63432e-43	1.50011e-41	down	ring finger protein 227	http://www.ncbi.nlm.nih.gov/gene/?term=80515
Msr1	protein_coding	chr8:39543232-39642750	-	20288	9.12774	16.2283	8.90204	11.8487	5.85338	584.173	1139.09	380.595	1848.07	1385.79	6.67667	5.65301e-43	1.5035e-41	up	macrophage scavenger receptor 1	http://www.ncbi.nlm.nih.gov/gene/?term=20288
Susd6	protein_coding	chr12:80790532-80880833	+	217684	920.989	909.595	814.537	904.455	913.128	2340.62	3031.67	1915.14	3050.05	2384.5	1.51165	6.34701e-43	1.6863e-41	up	sushi domain containing 6	http://www.ncbi.nlm.nih.gov/gene/?term=217684
Ptger1	protein_coding	chr8:83666644-83672756	+	19216	637.116	583.407	622.253	590.463	539.487	1546.34	1746.04	1277.97	1728.19	1526	1.39646	6.41182e-43	1.70173e-41	up	prostaglandin E receptor 1 (subtype EP1)	http://www.ncbi.nlm.nih.gov/gene/?term=19216
Pdpn	protein_coding	chr4:143267409-143299564	-	14726	214.502	189.871	187.833	174.769	169.748	728.498	656.845	505.839	866.745	1072.87	2.03225	6.94528e-43	1.84137e-41	up	podoplanin	http://www.ncbi.nlm.nih.gov/gene/?term=14726
Lpin3	protein_coding	chr2:160880670-160906000	+	64899	37.4237	37.325	43.62	44.4328	49.7538	198.324	278.536	209.145	286.44	201.163	2.46886	7.2017e-43	1.90735e-41	up	lipin 3	http://www.ncbi.nlm.nih.gov/gene/?term=64899
Gbgt1	protein_coding	chr2:28479354-28506030	+	227671	18.2555	17.0397	34.718	17.7731	37.0714	277.85	250.474	189.69	307.657	165.604	3.25956	7.45421e-43	1.97216e-41	up	globoside alpha-1,3-N-acetylgalactosaminyltransferase 1	http://www.ncbi.nlm.nih.gov/gene/?term=227671
Tmem104	protein_coding	chr11:115187487-115247025	+	320534	576.873	586.652	564.39	539.118	586.314	1049.55	1199.37	958.176	1060.89	1038.33	0.895461	8.93584e-43	2.36168e-41	up	transmembrane protein 104	http://www.ncbi.nlm.nih.gov/gene/?term=320534
Kif15	protein_coding	chr9:122951081-123018733	+	209737	26.4704	24.3424	21.3649	14.8109	23.4135	219.924	332.58	186.042	253.552	273.298	3.51548	1.09423e-42	2.88895e-41	up	kinesin family member 15	http://www.ncbi.nlm.nih.gov/gene/?term=209737
Rab8b	protein_coding	chr9:66843609-66919705	-	235442	858.007	941.24	853.706	806.702	881.91	2151.13	2540.08	1776.52	2651.16	2064.46	1.36504	1.17267e-42	3.09282e-41	up	RAB8B, member RAS oncogene family	http://www.ncbi.nlm.nih.gov/gene/?term=235442
Lilr4b	protein_coding	chr10:51480612-51486329	+	14727	4.56387	2.43424	9.79225	1.97479	1.95113	383.885	948.892	228.6	1368.55	867.643	7.50995	1.42644e-42	3.75818e-41	up	leukocyte immunoglobulin-like receptor, subfamily B, member 4B	http://www.ncbi.nlm.nih.gov/gene/?term=14727
Hfe	protein_coding	chr13:23702034-23710854	-	15216	239.147	236.933	260.83	235.988	257.549	644.063	642.295	469.361	737.317	657.336	1.35837	1.45382e-42	3.82633e-41	up	homeostatic iron regulator	http://www.ncbi.nlm.nih.gov/gene/?term=15216
Tbc1d10c	protein_coding	chr19:4184357-4191195	-	108995	3.6511	14.6055	16.9139	7.89917	15.609	194.397	159.015	119.164	202.63	132.077	3.77599	1.54705e-42	4.06745e-41	up	TBC1 domain family, member 10c	http://www.ncbi.nlm.nih.gov/gene/?term=108995
Clec4a1	protein_coding	chr6:122921848-122934619	+	269799	1.82555	4.05707	3.56082	5.92437	3.90225	190.47	177.722	107.004	218.543	140.205	5.44536	1.5582e-42	4.0925e-41	up	C-type lectin domain family 4, member a1	http://www.ncbi.nlm.nih.gov/gene/?term=269799
Trib1	protein_coding	chr15:59648654-59657099	+	211770	187.119	156.603	187.833	215.252	193.162	701.007	1098.55	536.238	950.555	974.321	2.18246	1.69205e-42	4.43943e-41	up	tribbles pseudokinase 1	http://www.ncbi.nlm.nih.gov/gene/?term=211770
Eif4ebp1	protein_coding	chr8:27260327-27275656	+	13685	41.0748	35.7022	66.7653	43.4454	44.8759	479.12	618.391	293.046	670.481	580.122	3.51088	1.82109e-42	4.77303e-41	up	eukaryotic translation initiation factor 4E binding protein 1	http://www.ncbi.nlm.nih.gov/gene/?term=13685
Apoc2	protein_coding	chr7:19671579-19677941	-	11813	8.21496	8.11414	9.79225	0.987396	0.975564	608.718	505.106	359.924	1007.84	577.074	6.74368	2.2877e-42	5.98979e-41	up	apolipoprotein C-II	http://www.ncbi.nlm.nih.gov/gene/?term=11813
Serinc3	protein_coding	chr2:163623273-163645149	-	26943	5897.43	6529.45	6513.62	6590.87	7109.91	13161.1	13905	13014.4	13592.1	11088.4	0.988454	2.39853e-42	6.27347e-41	up	serine incorporator 3	http://www.ncbi.nlm.nih.gov/gene/?term=26943
Cd22	protein_coding	chr7:30865404-30880342	-	12483	1.82555	4.86848	4.45102	1.97479	0.975564	190.47	121.599	178.746	186.716	98.5497	5.74088	2.5189e-42	6.58146e-41	up	CD22 antigen	http://www.ncbi.nlm.nih.gov/gene/?term=12483
Ddx21	protein_coding	chr10:62580247-62602298	-	56200	643.506	644.263	630.265	687.227	638.019	1336.23	1577.68	1215.96	1697.42	1472.15	1.17105	2.58473e-42	6.7465e-41	up	DExD box helicase 21	http://www.ncbi.nlm.nih.gov/gene/?term=56200
Kif18b	protein_coding	chr11:102905518-102925134	-	70218	11.8661	4.86848	7.12163	3.94958	0	113.889	112.246	85.1172	131.55	140.205	4.37415	3.05286e-42	7.96014e-41	up	kinesin family member 18B	http://www.ncbi.nlm.nih.gov/gene/?term=70218
Rrm2	protein_coding	chr12:24708254-24714146	+	20135	39.2493	46.2506	56.9731	47.395	33.1692	443.775	609.037	322.229	559.088	557.771	3.48078	3.24856e-42	8.46167e-41	up	ribonucleotide reductase M2	http://www.ncbi.nlm.nih.gov/gene/?term=20135
Il18rap	protein_coding	chr1:40515362-40551707	+	16174	2.73832	1.62283	3.56082	1.97479	0.975564	157.088	358.563	97.2768	381.92	213.355	6.7903	4.23687e-42	1.10246e-40	up	interleukin 18 receptor accessory protein	http://www.ncbi.nlm.nih.gov/gene/?term=16174
Pdia5	protein_coding	chr16:35397308-35490919	-	72599	51.1153	44.6278	62.3143	44.4328	38.047	231.706	250.474	160.507	274.77	258.058	2.28887	4.25768e-42	1.10673e-40	up	protein disulfide isomerase associated 5	http://www.ncbi.nlm.nih.gov/gene/?term=72599
Tmco4	protein_coding	chr4:138972276-139059173	+	77056	133.265	86.8213	119.287	130.336	131.701	517.41	560.189	348.98	568.636	424.678	2.01309	4.71714e-42	1.2249e-40	up	transmembrane and coiled-coil domains 4	http://www.ncbi.nlm.nih.gov/gene/?term=77056
Dennd2d	protein_coding	chr3:106482431-106503030	+	72121	8.21496	19.4739	15.1335	9.87396	16.5846	157.088	175.644	80.2534	203.69	151.38	3.46312	4.81649e-42	1.24942e-40	up	DENN/MADD domain containing 2D	http://www.ncbi.nlm.nih.gov/gene/?term=72121
Cd3e	protein_coding	chr9:44998735-45009663	-	12501	0.912774	2.43424	4.45102	0	2.92669	252.323	161.093	121.596	213.238	131.061	6.33476	5.88236e-42	1.52434e-40	up	CD3 antigen, epsilon polypeptide	http://www.ncbi.nlm.nih.gov/gene/?term=12501
Loxl3	protein_coding	chr6:83034205-83052566	+	16950	186.206	176.888	145.994	186.618	143.408	481.084	503.027	391.539	636.533	516.116	1.59209	6.87518e-42	1.77979e-40	up	lysyl oxidase-like 3	http://www.ncbi.nlm.nih.gov/gene/?term=16950
Slc2a9	protein_coding	chr5:38349272-38503147	-	117591	23.7321	25.1538	16.0237	19.7479	20.4868	128.616	130.953	113.084	184.594	111.757	2.66589	6.99477e-42	1.80889e-40	up	solute carrier family 2 (facilitated glucose transporter), member 9	http://www.ncbi.nlm.nih.gov/gene/?term=117591
Calr	protein_coding	chr8:84842088-84846931	-	12317	6106.46	5974.44	5814.81	5878.95	5197.8	14738.8	15648.9	12686.1	14281.7	13522.6	1.29066	7.19444e-42	1.85862e-40	up	calreticulin	http://www.ncbi.nlm.nih.gov/gene/?term=12317
Gm36161	lncRNA	chr13:120010342-120018931	+	102639975	0.912774	2.43424	1.78041	0	1.95113	284.723	241.12	172.666	513.47	290.569	7.69295	7.86546e-42	2.0299e-40	up	predicted gene, 36161	http://www.ncbi.nlm.nih.gov/gene/?term=102639975
Ptprn	protein_coding	chr1:75247035-75264497	-	19275	6410.41	6198.39	5919.86	5766.39	5206.58	3442.2	3215.63	3426.57	3253.74	3291.76	-0.827231	7.95976e-42	2.05214e-40	down	protein tyrosine phosphatase, receptor type, N	http://www.ncbi.nlm.nih.gov/gene/?term=19275
Tmem131l	protein_coding	chr3:83898205-84040190	-	229473	85.8007	92.5012	110.385	123.424	110.239	340.686	359.602	295.478	340.545	310.889	1.66157	8.80231e-42	2.26704e-40	up	transmembrane 131 like	http://www.ncbi.nlm.nih.gov/gene/?term=229473
Nadk	protein_coding	chr4:155562381-155591001	+	192185	1222.2	1218.74	1265.87	1248.07	1288.72	2445.67	2283.37	2205.75	2339.26	2133.55	0.869938	8.81415e-42	2.26778e-40	up	NAD kinase	http://www.ncbi.nlm.nih.gov/gene/?term=192185
Tgfbi	protein_coding	chr13:56609586-56639359	+	21810	317.645	240.179	305.34	300.168	192.186	7772.93	11245.4	3970.11	17053.8	13245.3	5.29688	8.90962e-42	2.29001e-40	up	transforming growth factor, beta induced	http://www.ncbi.nlm.nih.gov/gene/?term=21810
Rpl10	protein_coding	chrX:74270816-74273135	+	110954	4141.25	5241.73	5582.47	5079.16	5050.49	11856.3	10191.5	9404.23	12306.3	11287.5	1.13327	9.05447e-42	2.32487e-40	up	ribosomal protein L10	http://www.ncbi.nlm.nih.gov/gene/?term=110954
Mcm10	protein_coding	chr2:4990724-5012791	-	70024	30.1215	14.6055	23.1453	18.7605	16.5846	179.67	236.963	150.779	228.091	195.067	3.2651	1.11797e-41	2.86764e-40	up	minichromosome maintenance 10 replication initiation factor	http://www.ncbi.nlm.nih.gov/gene/?term=70024
Mx1	transcribed_pseudogene	chr16:97447035-97462906	-	17857	20.9938	13.794	3.56082	2.96219	3.90225	558.646	669.317	964.256	1600.88	496.812	6.55606	1.23411e-41	3.16233e-40	up	MX dynamin-like GTPase 1	http://www.ncbi.nlm.nih.gov/gene/?term=17857
Tmem164	protein_coding	chrX:142680347-142843494	+	209497	393.406	431.672	390.8	404.832	411.688	995.548	1104.79	868.195	1244.42	1193.77	1.41193	1.52897e-41	3.91392e-40	up	transmembrane protein 164	http://www.ncbi.nlm.nih.gov/gene/?term=209497
Psap	protein_coding	chr10:60277628-60302600	+	19156	35582.7	34969.5	33822.4	34991.3	32542.9	82260.4	73272.5	71404.8	84311.9	65006.2	1.13007	1.5594e-41	3.98776e-40	up	prosaposin	http://www.ncbi.nlm.nih.gov/gene/?term=19156
Bcl2l11	protein_coding	chr2:128126038-128162547	+	12125	113.184	96.5583	87.24	86.8908	84.874	426.103	433.393	286.967	482.704	373.879	2.09544	1.63853e-41	4.18588e-40	up	BCL2-like 11 (apoptosis facilitator)	http://www.ncbi.nlm.nih.gov/gene/?term=12125
Rnf114	protein_coding	chr2:167492645-167516173	+	81018	1047.86	1196.84	1205.34	1132.54	1180.43	2212	2398.73	2261.69	3016.1	2238.19	1.07314	1.71345e-41	4.37285e-40	up	ring finger protein 114	http://www.ncbi.nlm.nih.gov/gene/?term=81018
Card11	protein_coding	chr5:140872999-141000596	-	108723	1.82555	15.4169	10.6825	4.93698	8.78007	225.815	145.504	132.54	178.229	128.013	4.25845	1.79304e-41	4.57134e-40	up	caspase recruitment domain family, member 11	http://www.ncbi.nlm.nih.gov/gene/?term=108723
Trim56	protein_coding	chr5:137111286-137116462	-	384309	106.795	104.672	72.9968	79.9791	87.8007	344.613	585.133	378.164	608.949	413.502	2.3638	1.88782e-41	4.80813e-40	up	tripartite motif-containing 56	http://www.ncbi.nlm.nih.gov/gene/?term=384309
Abca1	protein_coding	chr4:53030789-53159988	-	11303	722.004	678.342	558.158	686.24	689.724	2109.89	2010.03	2115.77	2629.94	1918.16	1.69344	1.94552e-41	4.9501e-40	up	ATP-binding cassette, sub-family A (ABC1), member 1	http://www.ncbi.nlm.nih.gov/gene/?term=11303
Aurkb	protein_coding	chr11:69045624-69051664	+	20877	7.30219	0.811414	4.45102	4.93698	5.85338	223.851	325.305	176.314	353.276	285.489	5.88987	2.37005e-41	6.02417e-40	up	aurora kinase B	http://www.ncbi.nlm.nih.gov/gene/?term=20877
Sumf1	protein_coding	chr6:108107021-108185591	-	58911	535.798	512.814	559.938	564.79	602.898	1165.4	1222.23	1087.07	1455.54	1204.95	1.14515	3.37307e-41	8.56502e-40	up	sulfatase modifying factor 1	http://www.ncbi.nlm.nih.gov/gene/?term=58911
Trac	C_region	chr14:54220521-54224198	+	100101484	50.2026	52.7419	40.9494	40.4832	27.3158	337.74	253.592	237.112	281.135	222.499	2.64835	3.79893e-41	9.63667e-40	up	T cell receptor alpha constant	http://www.ncbi.nlm.nih.gov/gene/?term=100101484
Marcks	protein_coding	chr10:37133243-37138926	-	17118	3956.87	3495.57	3156.66	3747.17	3335.45	9246.62	8985.89	8998.1	9730.46	8303.57	1.35534	4.48872e-41	1.1375e-39	up	myristoylated alanine rich protein kinase C substrate	http://www.ncbi.nlm.nih.gov/gene/?term=17118
Ifi208	protein_coding	chr1:173673628-173698393	+	100033459	3.6511	8.11414	10.6825	14.8109	1.95113	250.36	333.619	352.628	730.952	286.505	5.63985	4.6612e-41	1.18003e-39	up	interferon activated gene 208	http://www.ncbi.nlm.nih.gov/gene/?term=100033459
Lamp2	protein_coding	chrX:38399647-38456460	-	16784	3016.72	3296.78	3195.83	3046.12	3523.74	7063.09	7837.45	6664.68	9110.9	7132.15	1.23355	5.2812e-41	1.33565e-39	up	lysosomal-associated membrane protein 2	http://www.ncbi.nlm.nih.gov/gene/?term=16784
Tpst2	protein_coding	chr5:112276682-112315356	+	22022	471.904	459.26	528.781	453.215	484.855	1271.43	1146.36	897.378	1201.99	1128.75	1.23638	6.37227e-41	1.60997e-39	up	protein-tyrosine sulfotransferase 2	http://www.ncbi.nlm.nih.gov/gene/?term=22022
Prc1	protein_coding	chr7:80294445-80316259	+	233406	77.5858	69.7816	67.6555	81.9538	76.094	370.14	506.145	316.15	450.877	511.036	2.53187	6.70762e-41	1.693e-39	up	protein regulator of cytokinesis 1	http://www.ncbi.nlm.nih.gov/gene/?term=233406
Dmpk	protein_coding	chr7:19083646-19093821	+	13400	481.945	412.198	413.945	468.026	471.197	1003.4	1118.3	832.933	1101.2	1078.97	1.19413	7.47076e-41	1.88374e-39	up	dystrophia myotonica-protein kinase	http://www.ncbi.nlm.nih.gov/gene/?term=13400
Mob3c	protein_coding	chr4:115827886-115836185	+	100465	119.573	124.146	111.276	144.16	119.019	366.213	405.332	312.502	467.851	379.975	1.64641	8.63784e-41	2.17584e-39	up	MOB kinase activator 3C	http://www.ncbi.nlm.nih.gov/gene/?term=100465
Gimap8	protein_coding	chr6:48647186-48660875	+	243374	50.2026	37.325	29.3767	43.4454	30.2425	238.578	300.361	187.258	251.43	202.179	2.63171	9.23225e-41	2.32325e-39	up	GTPase, IMAP family member 8	http://www.ncbi.nlm.nih.gov/gene/?term=243374
Cd14	protein_coding	chr18:36725064-36726815	-	12475	105.882	83.5756	85.4596	114.538	100.483	1147.73	1717.98	561.773	2057.06	1587.97	3.85265	9.83265e-41	2.47187e-39	up	CD14 antigen	http://www.ncbi.nlm.nih.gov/gene/?term=12475
Fas	protein_coding	chr19:34290647-34327775	+	14102	48.377	55.1762	65.8751	69.1177	55.6071	275.887	296.204	190.906	414.807	398.263	2.42477	1.01447e-40	2.54778e-39	up	Fas (TNF receptor superfamily member 6)	http://www.ncbi.nlm.nih.gov/gene/?term=14102
Nkg7	protein_coding	chr7:43437138-43438246	+	72310	0.912774	5.6799	5.34123	2.96219	1.95113	201.27	91.4594	149.563	131.55	91.4378	5.27107	1.20037e-40	3.01167e-39	up	natural killer cell group 7 sequence	http://www.ncbi.nlm.nih.gov/gene/?term=72310
Yap1	protein_coding	chr9:7931999-8004638	-	22601	476.468	447.089	414.835	424.58	371.69	825.696	825.214	819.557	752.169	874.755	0.939598	1.26127e-40	3.16132e-39	up	yes-associated protein 1	http://www.ncbi.nlm.nih.gov/gene/?term=22601
Plod3	protein_coding	chr5:136987019-136996646	+	26433	1015.92	942.863	981.895	1021.95	913.128	2442.73	2978.67	2069.56	3155.08	2575.5	1.43948	1.30168e-40	3.25937e-39	up	procollagen-lysine, 2-oxoglutarate 5-dioxygenase 3	http://www.ncbi.nlm.nih.gov/gene/?term=26433
Foxm1	protein_coding	chr6:128362994-128375886	+	14235	44.7259	46.2506	42.7298	36.5336	28.2913	267.05	419.882	211.577	332.058	321.048	2.96275	1.33474e-40	3.33884e-39	up	forkhead box M1	http://www.ncbi.nlm.nih.gov/gene/?term=14235
Kctd4	protein_coding	chr14:75955003-75965217	+	67516	410.748	473.054	436.2	480.862	522.902	157.088	137.189	209.145	145.342	168.652	-1.5115	1.36578e-40	3.4131e-39	down	potassium channel tetramerisation domain containing 4	http://www.ncbi.nlm.nih.gov/gene/?term=67516
Evi2	protein_coding	chr11:79513385-79530609	-	101488212	213.589	266.955	256.379	220.189	264.378	714.753	983.189	609.196	990.869	821.924	1.75389	1.4882e-40	3.71536e-39	up	ecotropic viral integration site 2	http://www.ncbi.nlm.nih.gov/gene/?term=101488212
A930037H05Rik	lncRNA	chr11:119461200-119491235	-	78439	36.511	36.5136	28.4865	41.4706	39.0225	213.051	268.142	289.398	356.458	172.716	2.83738	1.50125e-40	3.74422e-39	up	RIKEN cDNA A930037H05 gene	http://www.ncbi.nlm.nih.gov/gene/?term=78439
Ccrl2	protein_coding	chr9:111054834-111057518	-	54199	47.4642	41.3821	39.169	41.4706	27.3158	300.432	360.641	169.018	543.174	316.984	3.10149	1.50492e-40	3.74968e-39	up	chemokine (C-C motif) receptor-like 2	http://www.ncbi.nlm.nih.gov/gene/?term=54199
Atf1	protein_coding	chr15:100227859-100261248	+	11908	191.683	168.774	217.21	175.756	176.577	606.754	649.57	483.952	712.916	603.49	1.71739	1.70685e-40	4.24861e-39	up	activating transcription factor 1	http://www.ncbi.nlm.nih.gov/gene/?term=11908
Pfkfb4	protein_coding	chr9:108988272-109032236	+	270198	429.916	454.392	359.643	423.593	415.59	937.622	894.847	706.473	949.494	932.666	1.08687	1.74261e-40	4.33335e-39	up	6-phosphofructo-2-kinase/fructose-2,6-biphosphatase 4	http://www.ncbi.nlm.nih.gov/gene/?term=270198
Gpx8	protein_coding	chr13:113042757-113046430	-	69590	115.01	96.5583	101.483	129.349	121.945	425.121	342.973	333.173	360.702	313.937	1.65888	1.80854e-40	4.49287e-39	up	glutathione peroxidase 8 (putative)	http://www.ncbi.nlm.nih.gov/gene/?term=69590
Lrp5	protein_coding	chr19:3584825-3686585	-	16973	349.592	283.184	303.56	269.559	249.744	977.876	1092.32	849.956	1063.01	853.42	1.73202	2.4901e-40	6.17994e-39	up	low density lipoprotein receptor-related protein 5	http://www.ncbi.nlm.nih.gov/gene/?term=16973
Ggt7	protein_coding	chr2:155490379-155514891	-	207182	2982.94	2925.15	2853.1	2870.36	2724.75	1917.46	1709.67	1909.06	1695.3	1855.17	-0.660222	2.67398e-40	6.62978e-39	down	gamma-glutamyltransferase 7	http://www.ncbi.nlm.nih.gov/gene/?term=207182
Kif23	protein_coding	chr9:61917277-61946810	-	71819	24.6449	12.1712	16.9139	17.7731	23.4135	149.234	263.985	165.371	241.882	238.754	3.48808	2.91843e-40	7.22877e-39	up	kinesin family member 23	http://www.ncbi.nlm.nih.gov/gene/?term=71819
Etv6	protein_coding	chr6:134035700-134270158	+	14011	409.835	348.097	259.049	352.5	251.695	1125.15	1357.34	897.378	1357.94	1076.93	1.84265	3.27873e-40	8.11324e-39	up	ets variant 6	http://www.ncbi.nlm.nih.gov/gene/?term=14011
Dhrs3	protein_coding	chr4:144892534-144928209	+	20148	230.019	205.288	275.963	249.811	185.357	801.151	694.26	712.552	885.841	706.103	1.72903	3.57132e-40	8.8286e-39	up	dehydrogenase/reductase (SDR family) member 3	http://www.ncbi.nlm.nih.gov/gene/?term=20148
Crem	protein_coding	chr18:3266354-3337773	-	12916	200.81	232.064	245.696	212.29	239.989	578.282	676.592	516.783	626.985	528.307	1.37216	3.63402e-40	8.97481e-39	up	cAMP responsive element modulator	http://www.ncbi.nlm.nih.gov/gene/?term=12916
Cysltr1	protein_coding	chrX:106576509-106603679	-	58861	20.9938	17.8511	12.4629	5.92437	14.6335	153.161	217.216	145.915	289.622	214.371	3.81818	3.72999e-40	9.20283e-39	up	cysteinyl leukotriene receptor 1	http://www.ncbi.nlm.nih.gov/gene/?term=58861
Hnrnpf	protein_coding	chr6:117900340-117925622	+	98758	1345.43	1357.5	1395.84	1401.11	1354.08	3544.31	3959.78	2706.73	4151.25	3636.18	1.39311	3.7566e-40	9.25372e-39	up	heterogeneous nuclear ribonucleoprotein F	http://www.ncbi.nlm.nih.gov/gene/?term=98758
Srgn	protein_coding	chr10:62493833-62527445	-	19073	188.031	192.305	215.429	225.126	167.797	2150.15	3913.01	1521.17	5413.71	4232.56	4.12338	3.75795e-40	9.25372e-39	up	serglycin	http://www.ncbi.nlm.nih.gov/gene/?term=19073
Pkn1	protein_coding	chr8:83666533-83699181	-	320795	1347.25	1214.69	1242.73	1230.3	1148.24	3159.44	3565.88	2572.97	3546.55	3224.71	1.37807	3.78697e-40	9.31609e-39	up	protein kinase N1	http://www.ncbi.nlm.nih.gov/gene/?term=320795
Tmbim6	protein_coding	chr15:99392947-99410049	+	110213	11525.6	11500.2	10902.3	11284	10778	17253.2	16944.9	17066	17484.5	16265.8	0.602486	4.53432e-40	1.11437e-38	up	transmembrane BAX inhibitor motif containing 6	http://www.ncbi.nlm.nih.gov/gene/?term=110213
Ptx3	protein_coding	chr3:66219887-66225806	+	19288	33.7726	26.7767	19.5845	19.7479	19.5113	660.753	1483.1	460.849	2122.84	1725.13	5.75459	4.54436e-40	1.11575e-38	up	pentraxin related gene	http://www.ncbi.nlm.nih.gov/gene/?term=19288
Gng5	protein_coding	chr3:146499836-146505543	+	14707	451.823	480.357	434.42	525.295	430.224	1209.58	1122.46	1042.08	1383.4	1259.81	1.37424	4.90271e-40	1.20257e-38	up	guanine nucleotide binding protein (G protein), gamma 5	http://www.ncbi.nlm.nih.gov/gene/?term=14707
Ccl9	protein_coding	chr11:83572917-83578636	-	20308	41.9876	52.7419	40.9494	51.3446	39.9981	699.044	1166.11	429.234	1540.41	1062.71	4.43078	5.10376e-40	1.25067e-38	up	chemokine (C-C motif) ligand 9	http://www.ncbi.nlm.nih.gov/gene/?term=20308
Mcm5	protein_coding	chr8:75109468-75128439	+	17218	101.318	91.6898	113.056	76.0295	105.361	667.626	947.852	491.248	905.998	820.908	2.97533	5.21801e-40	1.27743e-38	up	minichromosome maintenance complex component 5	http://www.ncbi.nlm.nih.gov/gene/?term=17218
Gm44805	protein_coding	chr7:19671579-19681460	-	105886299	6.38942	6.49131	9.79225	0.987396	0.975564	442.793	350.248	267.511	735.195	377.943	6.43858	5.37861e-40	1.31547e-38	up	predicted gene 44805	http://www.ncbi.nlm.nih.gov/gene/?term=105886299
Hps4	protein_coding	chr5:112342983-112378424	+	192232	401.62	361.079	397.921	410.757	353.154	965.112	915.634	885.219	757.474	802.621	1.1691	5.61471e-40	1.37188e-38	up	HPS4, biogenesis of lysosomal organelles complex 3 subunit 2	http://www.ncbi.nlm.nih.gov/gene/?term=192232
Vrk2	protein_coding	chr11:26471398-26594012	-	69922	63.8942	47.8734	49.8514	43.4454	53.656	193.415	271.26	150.779	272.648	236.722	2.12254	5.81843e-40	1.42028e-38	up	vaccinia related kinase 2	http://www.ncbi.nlm.nih.gov/gene/?term=69922
Cd109	protein_coding	chr9:78615546-78716260	+	235505	55.6792	34.8908	66.7653	58.2564	76.094	248.396	301.4	249.272	379.798	427.726	2.46824	6.18861e-40	1.50918e-38	up	CD109 antigen	http://www.ncbi.nlm.nih.gov/gene/?term=235505
Ugt1a2	protein_coding	chr1:88200611-88220002	+	22236	20.081	34.8908	45.4004	20.7353	18.5357	425.121	613.194	267.511	661.994	499.86	4.13755	7.26161e-40	1.76914e-38	up	UDP glucuronosyltransferase 1 family, polypeptide A2	http://www.ncbi.nlm.nih.gov/gene/?term=22236
Phf11a	protein_coding	chr14:59276913-59297564	-	219131	4.56387	1.62283	0	2.96219	1.95113	107.017	163.172	186.042	362.824	145.285	6.4587	8.079e-40	1.96638e-38	up	PHD finger protein 11A	http://www.ncbi.nlm.nih.gov/gene/?term=219131
Cks1b	protein_coding	chr3:89415472-89418291	-	54124	49.2898	48.6848	43.62	40.4832	50.7293	289.632	324.265	190.906	350.093	340.352	2.6838	8.6411e-40	2.10117e-38	up	CDC28 protein kinase 1b	http://www.ncbi.nlm.nih.gov/gene/?term=54124
Pygl	protein_coding	chr12:70190815-70227683	-	110095	143.305	131.449	140.652	129.349	138.53	832.569	1235.74	590.956	1332.47	813.797	2.81442	8.74616e-40	2.12467e-38	up	liver glycogen phosphorylase	http://www.ncbi.nlm.nih.gov/gene/?term=110095
Ptprn2	protein_coding	chr12:116485695-117278167	+	19276	3307.89	3252.15	3236.78	3422.31	3350.09	1729.94	1594.3	1850.69	1548.9	1593.05	-0.994737	9.25013e-40	2.24493e-38	down	protein tyrosine phosphatase, receptor type, N polypeptide 2	http://www.ncbi.nlm.nih.gov/gene/?term=19276
Saa3	protein_coding	chr7:46711998-46719615	-	20210	8.21496	7.30273	5.34123	0.987396	1.95113	2144.26	3126.25	609.196	3146.59	1023.09	8.70733	9.35635e-40	2.26853e-38	up	serum amyloid A 3	http://www.ncbi.nlm.nih.gov/gene/?term=20210
Ugt1a6b	protein_coding	chr1:88103257-88218998	+	394435	20.9938	34.0794	45.4004	20.7353	17.5601	426.103	604.879	265.079	661.994	499.86	4.14092	9.52442e-40	2.30707e-38	up	UDP glucuronosyltransferase 1 family, polypeptide A6B	http://www.ncbi.nlm.nih.gov/gene/?term=394435
Ralb	protein_coding	chr1:119470305-119504782	-	64143	684.58	700.25	775.368	709.938	724.844	1881.13	2064.07	1431.18	2093.13	1745.45	1.35847	9.81791e-40	2.37588e-38	up	v-ral simian leukemia viral oncogene B	http://www.ncbi.nlm.nih.gov/gene/?term=64143
Hs3st3b1	protein_coding	chr11:63884693-63922284	-	54710	146.044	161.471	146.884	124.412	134.628	407.448	529.01	345.333	513.47	459.221	1.65854	1.01672e-39	2.45804e-38	up	heparan sulfate (glucosamine) 3-O-sulfotransferase 3B1	http://www.ncbi.nlm.nih.gov/gene/?term=54710
Ms4a7	protein_coding	chr19:11321039-11336146	-	109225	8.21496	9.73697	8.01184	7.89917	4.87782	367.194	117.442	256.568	299.17	212.339	5.00726	1.11622e-39	2.69602e-38	up	membrane-spanning 4-domains, subfamily A, member 7	http://www.ncbi.nlm.nih.gov/gene/?term=109225
Cntnap4	protein_coding	chr8:112569798-112882707	+	170571	836.101	879.573	834.121	800.778	840.936	365.231	400.135	420.722	354.336	329.176	-1.1669	1.13702e-39	2.74362e-38	down	contactin associated protein-like 4	http://www.ncbi.nlm.nih.gov/gene/?term=170571
Bcl2a1d	protein_coding	chr9:88723288-88731850	-	12047	6.38942	0.811414	4.45102	12.8361	0	411.375	478.083	234.68	762.778	494.78	6.62627	1.32269e-39	3.18861e-38	up	B cell leukemia/lymphoma 2 related protein A1d	http://www.ncbi.nlm.nih.gov/gene/?term=12047
Ppib	protein_coding	chr9:66060169-66066629	+	19035	1958.81	2215.16	2245.99	2298.66	2202.82	5036.65	4716.4	3905.66	5169.71	4671.46	1.10576	1.58486e-39	3.81697e-38	up	peptidylprolyl isomerase B	http://www.ncbi.nlm.nih.gov/gene/?term=19035
Zc3h7a	protein_coding	chr16:11136594-11176393	-	106205	648.069	655.623	664.092	670.442	626.312	1382.38	1698.24	1220.82	1737.73	1547.33	1.217	1.62343e-39	3.90615e-38	up	zinc finger CCCH type containing 7 A	http://www.ncbi.nlm.nih.gov/gene/?term=106205
Tmem179b	protein_coding	chr19:8772522-8774467	-	67706	94.0157	125.769	120.178	94.79	116.092	331.849	357.523	294.262	415.868	320.032	1.64024	1.66669e-39	4.0064e-38	up	transmembrane protein 179B	http://www.ncbi.nlm.nih.gov/gene/?term=67706
Ano3	protein_coding	chr2:110655201-110950391	-	228432	1490.56	1497.06	1354	1482.08	1786.26	583.191	575.779	655.402	581.366	496.812	-1.39627	1.85903e-39	4.46449e-38	down	anoctamin 3	http://www.ncbi.nlm.nih.gov/gene/?term=228432
Olfm3	protein_coding	chr3:114904078-115125764	+	229759	716.527	774.089	660.532	748.446	816.547	345.595	307.636	347.765	320.388	257.042	-1.23641	1.93792e-39	4.64952e-38	down	olfactomedin 3	http://www.ncbi.nlm.nih.gov/gene/?term=229759
Bcl3	protein_coding	chr7:19808462-19822824	-	12051	32.8599	28.3995	24.9257	13.8235	14.6335	556.682	973.835	272.375	1047.1	805.669	4.99006	1.95062e-39	4.67555e-38	up	B cell leukemia/lymphoma 3	http://www.ncbi.nlm.nih.gov/gene/?term=12051
Cpxm2	protein_coding	chr7:132032687-132154765	-	55987	226.368	221.516	247.477	210.315	147.31	638.172	537.324	642.027	533.626	589.266	1.4789	2.22424e-39	5.32637e-38	up	carboxypeptidase X 2 (M14 family)	http://www.ncbi.nlm.nih.gov/gene/?term=55987
5430427O19Rik	protein_coding	chrX:85776968-85891499	+	71398	8.21496	9.73697	16.0237	8.88656	6.82895	159.052	95.6167	92.4129	146.402	98.5497	3.5687	2.26172e-39	5.41098e-38	up	RIKEN cDNA 5430427O19 gene	http://www.ncbi.nlm.nih.gov/gene/?term=71398
Tln1	protein_coding	chr4:43531513-43562583	-	21894	2601.41	2306.04	2209.49	2340.13	2334.52	6489.72	8033.88	5312.53	8373.59	7191.08	1.58612	2.29438e-39	5.48392e-38	up	talin 1	http://www.ncbi.nlm.nih.gov/gene/?term=21894
Iqgap1	protein_coding	chr7:80711583-80815549	-	29875	544.926	501.454	530.562	504.559	513.147	2405.42	3528.46	1795.97	3855.27	3000.18	2.49103	2.29822e-39	5.48789e-38	up	IQ motif containing GTPase activating protein 1	http://www.ncbi.nlm.nih.gov/gene/?term=29875
Mknk2	protein_coding	chr10:80665318-80676293	-	17347	806.892	813.037	945.397	931.114	845.814	2305.27	2355.08	1775.3	2490.96	2037.03	1.33677	2.33535e-39	5.57129e-38	up	MAP kinase-interacting serine/threonine kinase 2	http://www.ncbi.nlm.nih.gov/gene/?term=17347
Fstl5	protein_coding	chr3:76074275-76710010	+	213262	851.618	947.732	937.385	995.295	1019.46	392.721	366.877	378.164	364.945	308.857	-1.39128	2.36073e-39	5.62652e-38	down	follistatin-like 5	http://www.ncbi.nlm.nih.gov/gene/?term=213262
Pglyrp1	protein_coding	chr7:18884690-18890438	+	21946	153.346	144.432	188.723	214.265	158.041	480.102	532.128	402.483	431.781	532.371	1.47407	2.45471e-39	5.84498e-38	up	peptidoglycan recognition protein 1	http://www.ncbi.nlm.nih.gov/gene/?term=21946
Ostf1	protein_coding	chr19:18580364-18631813	-	20409	753.951	757.049	771.807	790.904	757.037	1975.39	2130.59	1455.5	2412.46	1936.45	1.37186	2.577e-39	6.13039e-38	up	osteoclast stimulating factor 1	http://www.ncbi.nlm.nih.gov/gene/?term=20409
Gcnt1	protein_coding	chr19:17326141-17372844	-	14537	56.592	86.8213	51.6318	46.4076	64.3872	561.591	870.943	446.257	863.563	560.819	3.43036	3.46678e-39	8.23931e-38	up	glucosaminyl (N-acetyl) transferase 1, core 2	http://www.ncbi.nlm.nih.gov/gene/?term=14537
Ugt1a8	protein_coding	chr1:88087828-88218998	+	613123	20.081	34.0794	45.4004	20.7353	17.5601	425.121	605.919	265.079	661.994	499.86	4.1505	3.50701e-39	8.32709e-38	up	UDP glucuronosyltransferase 1 family, polypeptide A8	http://www.ncbi.nlm.nih.gov/gene/?term=613123
Cxcr6	protein_coding	chr9:123806477-123811754	+	80901	3.6511	3.24566	3.56082	3.94958	0	161.998	104.97	117.948	148.524	83.31	5.40583	3.61059e-39	8.56498e-38	up	chemokine (C-X-C motif) receptor 6	http://www.ncbi.nlm.nih.gov/gene/?term=80901
Prdx6	protein_coding	chr1:161240112-161251210	-	11758	5849.05	6145.65	5878.91	6568.16	6119.71	13860.1	12300.3	10739.4	13978.3	13981.9	1.08574	3.71855e-39	8.8128e-38	up	peroxiredoxin 6	http://www.ncbi.nlm.nih.gov/gene/?term=11758
Gbp11	transcribed_pseudogene	chr5:105323026-105346476	-	634650	32.8599	48.6848	55.1927	26.6597	26.3402	378.976	437.55	348.98	742.621	345.432	3.56413	3.74842e-39	8.87523e-38	up	guanylate binding protein 11	http://www.ncbi.nlm.nih.gov/gene/?term=634650
Ugt1a10	protein_coding	chr1:88055411-88220002	+	394430	20.081	34.8908	45.4004	20.7353	17.5601	425.121	613.194	267.511	661.994	499.86	4.14754	3.99988e-39	9.4529e-38	up	UDP glycosyltransferase 1 family, polypeptide A10	http://www.ncbi.nlm.nih.gov/gene/?term=394430
Ugt1a9	protein_coding	chr1:88070779-88220002	+	394434	20.081	34.8908	45.4004	20.7353	17.5601	425.121	613.194	267.511	661.994	499.86	4.14754	3.99988e-39	9.4529e-38	up	UDP glucuronosyltransferase 1 family, polypeptide A9	http://www.ncbi.nlm.nih.gov/gene/?term=394434
Daxx	protein_coding	chr17:33909404-33915590	+	13163	391.58	401.65	423.737	387.059	364.861	1148.71	1273.16	1191.64	2020.99	1047.47	1.76253	4.12971e-39	9.7506e-38	up	Fas death domain-associated protein	http://www.ncbi.nlm.nih.gov/gene/?term=13163
Sdc3	protein_coding	chr4:130792537-130826318	+	20970	8536.26	8256.95	7618.37	7716.5	7382.09	15191.4	18040.4	16580.8	18824.4	20718.8	1.17731	4.17216e-39	9.84163e-38	up	syndecan 3	http://www.ncbi.nlm.nih.gov/gene/?term=20970
Grin1	protein_coding	chr2:25291177-25319187	-	14810	8312.63	8073.57	8265.55	8364.23	8004.5	4703.82	4450.33	5107.03	4116.24	4524.14	-0.841098	4.21232e-39	9.92706e-38	down	glutamate receptor, ionotropic, NMDA1 (zeta 1)	http://www.ncbi.nlm.nih.gov/gene/?term=14810
Rap1gap	protein_coding	chr4:137664711-137729861	+	110351	4841.35	4872.54	4959.33	4595.34	4431.01	3002.35	2642.97	2942.62	2540.83	2724.85	-0.77486	4.23909e-39	9.98084e-38	down	Rap1 GTPase-activating protein	http://www.ncbi.nlm.nih.gov/gene/?term=110351
S100a11	protein_coding	chr3:93520496-93526288	+	20195	103.143	90.067	108.605	94.79	80.9718	1156.56	1712.79	545.966	1890.5	1498.56	3.83265	4.47913e-39	1.05362e-37	up	S100 calcium binding protein A11	http://www.ncbi.nlm.nih.gov/gene/?term=20195
Hps5	protein_coding	chr7:46760466-46796065	-	246694	461.864	378.93	414.835	428.53	398.03	929.768	981.11	807.397	866.745	748.774	1.05885	4.82855e-39	1.13475e-37	up	HPS5, biogenesis of lysosomal organelles complex 2 subunit 2	http://www.ncbi.nlm.nih.gov/gene/?term=246694
Slfn4	protein_coding	chr11:83175172-83190216	+	20558	6.38942	11.3598	27.5963	16.7857	3.90225	667.626	2455.89	1280.41	5777.59	2403.8	7.57263	5.03379e-39	1.18189e-37	up	schlafen 4	http://www.ncbi.nlm.nih.gov/gene/?term=20558
Abhd15	protein_coding	chr11:77515117-77520628	+	67477	41.9876	42.1935	30.2669	60.2311	79.9962	259.196	262.946	232.248	267.344	220.467	2.29636	5.09545e-39	1.19525e-37	up	abhydrolase domain containing 15	http://www.ncbi.nlm.nih.gov/gene/?term=67477
Mgat1	protein_coding	chr11:49244191-49263027	+	17308	1228.59	1225.24	1237.38	1201.66	1143.36	2084.37	2296.88	1971.07	2313.8	2086.81	0.83303	5.24827e-39	1.22996e-37	up	mannoside acetylglucosaminyltransferase 1	http://www.ncbi.nlm.nih.gov/gene/?term=17308
Ndst2	protein_coding	chr14:20723730-20734570	-	17423	288.437	283.995	265.281	290.294	263.402	774.643	1091.28	661.482	1100.14	775.19	1.6623	6.05673e-39	1.41811e-37	up	N-deacetylase/N-sulfotransferase (heparan glucosaminyl) 2	http://www.ncbi.nlm.nih.gov/gene/?term=17423
Cnn3	protein_coding	chr3:121426541-121458205	+	71994	4478.98	4616.95	4805.32	4465.99	4560.76	8850.95	9092.94	7547.46	10400.9	10566.1	1.01893	6.37917e-39	1.49222e-37	up	calponin 3, acidic	http://www.ncbi.nlm.nih.gov/gene/?term=71994
Lpp	protein_coding	chr16:24393350-24992578	+	210126	223.63	152.546	180.711	173.782	172.675	594.973	842.882	477.872	856.136	601.458	1.90209	6.4811e-39	1.51466e-37	up	LIM domain containing preferred translocation partner in lipoma	http://www.ncbi.nlm.nih.gov/gene/?term=210126
Runx3	protein_coding	chr4:135120645-135177990	+	12399	0.912774	6.49131	0.890204	0	0	296.505	321.147	166.587	370.25	361.687	7.40731	6.79587e-39	1.58675e-37	up	runt related transcription factor 3	http://www.ncbi.nlm.nih.gov/gene/?term=12399
Asf1b	protein_coding	chr8:83955694-83970195	+	66929	15.5172	30.0223	18.6943	18.7605	14.6335	173.779	225.531	132.54	203.69	238.754	3.30925	7.27584e-39	1.69725e-37	up	anti-silencing function 1B histone chaperone	http://www.ncbi.nlm.nih.gov/gene/?term=66929
Xlr	protein_coding	chrX:53777118-53797716	-	22441	9.12774	15.4169	9.79225	16.7857	12.6823	104.071	91.4594	97.2768	127.307	89.4059	2.99844	8.3231e-39	1.93975e-37	up	X-linked lymphocyte-regulated	http://www.ncbi.nlm.nih.gov/gene/?term=22441
Rab29	protein_coding	chr1:131867210-131872887	+	226422	192.595	148.489	188.723	154.034	171.699	575.337	646.452	447.473	909.181	760.966	1.9657	8.55954e-39	1.99301e-37	up	RAB29, member RAS oncogene family	http://www.ncbi.nlm.nih.gov/gene/?term=226422
Chrnb2	protein_coding	chr3:89753448-89764632	-	11444	1194.82	1079.99	1092.28	1130.57	1075.07	579.264	591.368	627.435	554.844	537.451	-0.948133	1.02478e-38	2.3839e-37	down	cholinergic receptor, nicotinic, beta polypeptide 2 (neuronal)	http://www.ncbi.nlm.nih.gov/gene/?term=11444
Senp1	protein_coding	chr15:98038744-98093569	-	223870	309.43	286.429	273.293	332.752	341.447	617.554	637.098	601.9	669.42	653.272	1.04556	1.03296e-38	2.40072e-37	up	SUMO1/sentrin specific peptidase 1	http://www.ncbi.nlm.nih.gov/gene/?term=223870
Ifi27	protein_coding	chr12:103434189-103440245	+	52668	1243.2	1254.45	1194.65	1301.39	1177.51	3505.04	2582.69	3230.81	2590.69	2655.76	1.23882	1.06758e-38	2.47892e-37	up	interferon, alpha-inducible protein 27	http://www.ncbi.nlm.nih.gov/gene/?term=52668
Scimp	protein_coding	chr11:70790932-70812561	-	327957	0.912774	5.6799	1.78041	0.987396	0	151.198	253.592	147.131	397.833	261.106	6.9366	1.20873e-38	2.80407e-37	up	SLP adaptor and CSK interacting membrane protein	http://www.ncbi.nlm.nih.gov/gene/?term=327957
Manf	protein_coding	chr9:106888753-106891938	-	74840	924.64	1038.61	1019.28	1039.73	953.126	2393.64	2649.21	2171.7	2585.38	2628.33	1.32084	1.40182e-38	3.24903e-37	up	mesencephalic astrocyte-derived neurotrophic factor	http://www.ncbi.nlm.nih.gov/gene/?term=74840
Gpr157	protein_coding	chr4:150087503-150105927	+	269604	120.486	110.352	115.727	91.8278	106.336	366.213	375.192	367.22	377.676	269.234	1.6859	1.41666e-38	3.2804e-37	up	G protein-coupled receptor 157	http://www.ncbi.nlm.nih.gov/gene/?term=269604
Gm2a	protein_coding	chr11:55097985-55113029	+	14667	3868.34	4280.21	3814.53	4085.84	3931.52	7211.34	6923.9	6189.24	6737.7	6323.43	0.740715	1.64334e-38	3.80182e-37	up	GM2 ganglioside activator protein	http://www.ncbi.nlm.nih.gov/gene/?term=14667
Ap1g2	protein_coding	chr14:55098835-55106593	-	11766	111.358	86.8213	80.1184	70.1051	47.8026	354.431	410.528	252.92	423.294	327.144	2.15511	1.76256e-38	4.07391e-37	up	adaptor protein complex AP-1, gamma 2 subunit	http://www.ncbi.nlm.nih.gov/gene/?term=11766
Sdc4	protein_coding	chr2:164424247-164443188	-	20971	3304.24	3085	2993.76	3607.94	3153.02	5786.75	7076.67	5649.35	7165.23	7401.38	1.03521	1.8069e-38	4.17256e-37	up	syndecan 4	http://www.ncbi.nlm.nih.gov/gene/?term=20971
Ccn5	protein_coding	chr2:163820752-163833146	+	22403	6.38942	1.62283	9.79225	8.88656	0.975564	306.323	374.152	186.042	611.071	611.617	6.24645	1.96114e-38	4.52461e-37	up	cellular communication network factor 5	http://www.ncbi.nlm.nih.gov/gene/?term=22403
Cdh18	protein_coding	chr15:22548898-23477491	+	320865	839.752	916.086	867.949	834.349	983.368	379.958	356.484	409.778	354.336	289.553	-1.31257	2.12699e-38	4.90276e-37	down	cadherin 18	http://www.ncbi.nlm.nih.gov/gene/?term=320865
Mta2	protein_coding	chr19:8941920-8952300	+	23942	866.222	745.69	814.537	787.942	758.013	1696.56	1747.08	1398.35	1931.88	1692.62	1.09241	2.19072e-38	5.04505e-37	up	metastasis-associated gene family, member 2	http://www.ncbi.nlm.nih.gov/gene/?term=23942
Rnf31	protein_coding	chr14:55591713-55603674	+	268749	490.16	452.769	455.785	473.95	416.566	961.185	1121.42	975.2	1233.81	1046.46	1.2215	2.2005e-38	5.06296e-37	up	ring finger protein 31	http://www.ncbi.nlm.nih.gov/gene/?term=268749
Bend6	protein_coding	chr1:33852052-33907933	-	320705	7958.48	9438.37	8919.85	8716.73	9331.27	5282.1	4624.94	5283.35	4881.14	4713.11	-0.840094	2.38824e-38	5.48991e-37	down	BEN domain containing 6	http://www.ncbi.nlm.nih.gov/gene/?term=320705
Tor1aip1	protein_coding	chr1:156004599-156036480	-	208263	1053.34	946.109	851.035	993.32	961.906	1872.3	2359.24	2206.97	2779.53	2031.95	1.22712	2.49391e-38	5.7276e-37	up	torsin A interacting protein 1	http://www.ncbi.nlm.nih.gov/gene/?term=208263
Cdc6	protein_coding	chr11:98907709-98923942	+	23834	7.30219	10.5484	11.5727	12.8361	7.80451	78.5442	114.324	74.1736	133.672	115.821	3.36844	2.51775e-38	5.7771e-37	up	cell division cycle 6	http://www.ncbi.nlm.nih.gov/gene/?term=23834
Slc28a2	protein_coding	chr2:122426357-122461152	+	269346	3.6511	4.86848	4.45102	0.987396	1.95113	120.762	131.993	69.3097	239.761	182.876	5.51617	3.18541e-38	7.30244e-37	up	solute carrier family 28 (sodium-coupled nucleoside transporter), member 2	http://www.ncbi.nlm.nih.gov/gene/?term=269346
P2ry12	protein_coding	chr3:59216271-59262985	-	70839	445.434	509.568	437.981	412.731	438.028	1257.69	1157.79	1241.5	1063.01	989.56	1.34626	3.20464e-38	7.33986e-37	up	purinergic receptor P2Y, G-protein coupled 12	http://www.ncbi.nlm.nih.gov/gene/?term=70839
Ugt1a5	protein_coding	chr1:88166012-88220002	+	394433	20.081	34.8908	46.2906	20.7353	17.5601	425.121	613.194	267.511	661.994	499.86	4.13843	3.26861e-38	7.47958e-37	up	UDP glucuronosyltransferase 1 family, polypeptide A5	http://www.ncbi.nlm.nih.gov/gene/?term=394433
Stx11	protein_coding	chr10:12938217-12964498	-	74732	8.21496	7.30273	17.8041	11.8487	3.90225	175.743	303.479	145.915	422.233	282.441	4.75875	3.61325e-38	8.26072e-37	up	syntaxin 11	http://www.ncbi.nlm.nih.gov/gene/?term=74732
Hspb8	protein_coding	chr5:116408491-116422864	-	80888	1090.76	1171.68	1094.95	1061.45	1146.29	1908.63	1779.3	1749.77	1739.86	1714.97	0.676009	3.6459e-38	8.32783e-37	up	heat shock protein 8	http://www.ncbi.nlm.nih.gov/gene/?term=80888
Cd40	protein_coding	chr2:165055614-165071654	+	21939	18.2555	9.73697	31.1571	19.7479	12.6823	370.14	432.354	194.554	636.533	433.822	4.49894	3.72632e-38	8.50382e-37	up	CD40 antigen	http://www.ncbi.nlm.nih.gov/gene/?term=21939
St6galnac4	protein_coding	chr2:32587078-32599696	+	20448	498.375	490.906	437.981	470	451.686	1213.51	1138.05	967.904	1120.3	964.161	1.20227	3.94339e-38	8.99107e-37	up	ST6 (alpha-N-acetyl-neuraminyl-2,3-beta-galactosyl-1,3)-N-acetylgalactosaminide alpha-2,6-sialyltransferase 4	http://www.ncbi.nlm.nih.gov/gene/?term=20448
Atp6v0e	protein_coding	chr17:26676396-26699647	+	11974	491.072	576.915	569.731	570.715	591.192	1420.67	1392.68	1179.48	1785.47	1471.13	1.37309	4.10428e-38	9.34946e-37	up	ATPase, H+ transporting, lysosomal V0 subunit E	http://www.ncbi.nlm.nih.gov/gene/?term=11974
C130050O18Rik	protein_coding	chr5:139405129-139416092	+	319772	7.30219	7.30273	12.4629	8.88656	4.87782	133.525	168.369	81.4693	154.89	150.364	4.07426	4.18183e-38	9.51754e-37	up	RIKEN cDNA C130050O18 gene	http://www.ncbi.nlm.nih.gov/gene/?term=319772
Gvin1	protein_coding	chr7:106156535-106215340	-	74558	11.8661	23.531	11.5727	7.89917	6.82895	136.471	243.199	122.812	240.821	129.029	3.79743	4.32008e-38	9.82331e-37	up	GTPase, very large interferon inducible 1	http://www.ncbi.nlm.nih.gov/gene/?term=74558
Batf	protein_coding	chr12:85686720-85709087	+	53314	1.82555	4.05707	2.67061	0.987396	2.92669	134.507	127.835	85.1172	140.037	121.917	5.58467	4.33816e-38	9.85555e-37	up	basic leucine zipper transcription factor, ATF-like	http://www.ncbi.nlm.nih.gov/gene/?term=53314
Rps20	protein_coding	chr4:3831584-3835655	-	67427	2833.25	3646.49	3583.07	3219.9	3377.4	7979.11	6421.91	6726.69	8564.55	6810.09	1.13153	4.59865e-38	1.04379e-36	up	ribosomal protein S20	http://www.ncbi.nlm.nih.gov/gene/?term=67427
Orai3	protein_coding	chr7:127769815-127775150	+	269999	253.751	205.288	223.441	242.899	186.333	497.774	497.83	466.929	587.732	466.333	1.17966	5.51817e-38	1.25138e-36	up	ORAI calcium release-activated calcium modulator 3	http://www.ncbi.nlm.nih.gov/gene/?term=269999
Anp32b	protein_coding	chr4:46450926-46472657	+	67628	1636.6	1534.38	1671.8	1703.26	1599.92	2913.01	2920.47	2598.51	3022.47	2944.3	0.822415	5.62624e-38	1.27474e-36	up	acidic (leucine-rich) nuclear phosphoprotein 32 family, member B	http://www.ncbi.nlm.nih.gov/gene/?term=67628
Myl12a	protein_coding	chr17:70993793-71002533	-	67268	680.929	752.181	861.718	856.072	780.451	2271.89	2689.74	1670.73	3100.97	2677.1	1.6589	6.56793e-38	1.48677e-36	up	myosin, light chain 12A, regulatory, non-sarcomeric	http://www.ncbi.nlm.nih.gov/gene/?term=67268
Stat3	protein_coding	chr11:100886806-100939594	-	20848	2159.62	2191.63	1832.04	2059.71	1960.88	4970.87	6592.35	4168.31	6636.91	5478.14	1.44843	6.64785e-38	1.50351e-36	up	signal transducer and activator of transcription 3	http://www.ncbi.nlm.nih.gov/gene/?term=20848
Rab8a	protein_coding	chr8:72161200-72181366	+	17274	720.179	770.843	789.611	784.98	778.5	1421.65	1451.92	1333.91	1684.69	1451.83	0.934341	7.19847e-38	1.62658e-36	up	RAB8A, member RAS oncogene family	http://www.ncbi.nlm.nih.gov/gene/?term=17274
Fuca1	protein_coding	chr4:135920726-135940300	+	71665	1135.49	1143.28	1139.46	1095.02	1113.12	2001.9	1912.33	1732.74	2099.5	1891.75	0.776914	7.27286e-38	1.64192e-36	up	fucosidase, alpha-L- 1, tissue	http://www.ncbi.nlm.nih.gov/gene/?term=71665
Atl1	protein_coding	chr12:69893105-69964085	+	73991	2629.7	2900.81	2894.94	2691.64	2913.03	1442.27	1190.01	1420.24	1278.37	1113.51	-1.1228	7.44471e-38	1.67922e-36	down	atlastin GTPase 1	http://www.ncbi.nlm.nih.gov/gene/?term=73991
Neat1	lncRNA	chr19:5824708-5845480	-	66961	5117.01	5584.15	5596.71	4722.71	3510.08	17186.5	19550.5	11709.7	20602.4	17444.3	1.81795	8.04752e-38	1.81357e-36	up	nuclear paraspeckle assembly transcript 1 (non-protein coding)	http://www.ncbi.nlm.nih.gov/gene/?term=66961
Plcd1	protein_coding	chr9:119071527-119093502	-	18799	360.546	361.079	346.289	300.168	286.816	751.079	684.907	661.482	706.551	691.88	1.07716	8.50699e-38	1.9154e-36	up	phospholipase C, delta 1	http://www.ncbi.nlm.nih.gov/gene/?term=18799
Mthfr	protein_coding	chr4:148039077-148059562	+	17769	445.434	430.861	462.016	453.215	396.079	1022.06	1106.87	1135.71	1502.22	1033.25	1.40638	8.52274e-38	1.91724e-36	up	methylenetetrahydrofolate reductase	http://www.ncbi.nlm.nih.gov/gene/?term=17769
Dusp6	protein_coding	chr10:99263231-99267489	+	67603	553.141	648.32	565.28	608.236	550.218	1674.96	1913.37	1350.93	1734.55	1568.67	1.49456	8.89287e-38	1.99872e-36	up	dual specificity phosphatase 6	http://www.ncbi.nlm.nih.gov/gene/?term=67603
Gabra1	protein_coding	chr11:42130939-42183066	-	14394	936.506	1126.24	1013.94	974.56	1014.59	491.883	380.388	494.896	485.887	469.381	-1.12617	9.62846e-38	2.1602e-36	down	gamma-aminobutyric acid (GABA) A receptor, subunit alpha 1	http://www.ncbi.nlm.nih.gov/gene/?term=14394
Git2	protein_coding	chr5:114727408-114774588	-	26431	1024.13	876.327	907.118	972.585	878.007	1678.88	1722.14	1634.25	1597.7	1511.77	0.806509	9.62702e-38	2.1602e-36	up	GIT ArfGAP 2	http://www.ncbi.nlm.nih.gov/gene/?term=26431
Efhd2	protein_coding	chr4:141858142-141874920	-	27984	3629.19	3944.28	4058.44	3680.02	3610.56	9467.53	8749.97	6751.01	9673.17	8675.42	1.19489	9.97241e-38	2.23538e-36	up	EF hand domain containing 2	http://www.ncbi.nlm.nih.gov/gene/?term=27984
Ccnb1	protein_coding	chr13:100778739-100786486	-	268697	20.081	8.11414	10.6825	17.7731	6.82895	263.123	455.219	222.521	388.285	386.071	4.76111	1.0563e-37	2.36378e-36	up	cyclin B1	http://www.ncbi.nlm.nih.gov/gene/?term=268697
Surf4	protein_coding	chr2:26920041-26933776	-	20932	1424.84	1408.61	1322.84	1352.73	1315.06	2910.06	3365.29	2357.75	3337.55	3008.3	1.13446	1.0564e-37	2.36378e-36	up	surfeit gene 4	http://www.ncbi.nlm.nih.gov/gene/?term=20932
Pdia3	protein_coding	chr2:121413902-121438687	+	14827	3868.34	3768.21	3791.38	3795.55	3418.38	9517.6	10264.2	8149.36	10496.4	9468.9	1.3614	1.05757e-37	2.36431e-36	up	protein disulfide isomerase associated 3	http://www.ncbi.nlm.nih.gov/gene/?term=14827
Rnpep	protein_coding	chr1:135262699-135284423	-	215615	787.724	701.062	767.356	725.736	673.139	2153.09	2620.11	1731.53	2761.49	2244.29	1.65518	1.08502e-37	2.42353e-36	up	arginyl aminopeptidase (aminopeptidase B)	http://www.ncbi.nlm.nih.gov/gene/?term=215615
Med22	protein_coding	chr2:26905267-26910642	-	20933	663.587	640.206	738.87	702.038	684.846	1283.22	1426.98	1172.19	1401.43	1287.24	0.939084	1.10769e-37	2.47198e-36	up	mediator complex subunit 22	http://www.ncbi.nlm.nih.gov/gene/?term=20933
Ifit2	protein_coding	chr19:34550550-34576534	+	15958	349.592	369.193	326.705	349.538	414.615	2602.76	2909.03	4940.44	6751.49	2481.01	3.44329	1.17881e-37	2.62837e-36	up	interferon-induced protein with tetratricopeptide repeats 2	http://www.ncbi.nlm.nih.gov/gene/?term=15958
Acads	protein_coding	chr5:115110299-115119346	-	11409	226.368	258.841	252.818	257.71	222.429	612.645	560.189	492.464	539.992	532.371	1.16869	1.18611e-37	2.64231e-36	up	acyl-Coenzyme A dehydrogenase, short chain	http://www.ncbi.nlm.nih.gov/gene/?term=11409
Brms1l	protein_coding	chr12:55836324-55869736	+	52592	1386.5	1514.1	1547.18	1420.86	1566.76	917.004	890.69	950.881	855.075	897.107	-0.721758	1.23304e-37	2.74444e-36	down	breast cancer metastasis-suppressor 1-like	http://www.ncbi.nlm.nih.gov/gene/?term=52592
Ccnb2	protein_coding	chr9:70407689-70421554	-	12442	10.0405	12.1712	16.9139	7.89917	10.7312	278.832	424.039	205.497	343.728	294.633	4.73812	1.27274e-37	2.83031e-36	up	cyclin B2	http://www.ncbi.nlm.nih.gov/gene/?term=12442
Mapk1ip1l	protein_coding	chr14:47298274-47323206	+	218975	571.396	571.235	483.381	553.929	532.658	1119.26	1187.93	1010.46	1144.7	1049.5	1.02317	1.30504e-37	2.89958e-36	up	mitogen-activated protein kinase 1 interacting protein 1-like	http://www.ncbi.nlm.nih.gov/gene/?term=218975
Cd3g	protein_coding	chr9:44969572-44980431	-	12502	1.82555	4.86848	0.890204	0.987396	0	217.96	148.622	117.948	189.899	117.853	6.45249	1.37033e-37	3.04196e-36	up	CD3 antigen, gamma polypeptide	http://www.ncbi.nlm.nih.gov/gene/?term=12502
Fgr	protein_coding	chr4:132974095-133001893	+	14191	20.081	21.9082	24.0355	15.7983	10.7312	447.702	663.081	199.417	866.745	710.167	4.95873	1.63539e-37	3.62717e-36	up	FGR proto-oncogene, Src family tyrosine kinase	http://www.ncbi.nlm.nih.gov/gene/?term=14191
Cd63	protein_coding	chr10:128896231-128912822	+	12512	1905.87	2078.03	2265.57	2193.01	1961.86	5109.3	5176.81	4069.82	6691.02	6191.36	1.38859	1.7047e-37	3.77757e-36	up	CD63 antigen	http://www.ncbi.nlm.nih.gov/gene/?term=12512
Usp33	protein_coding	chr3:152346184-152393617	+	170822	3866.51	4410.04	4076.25	3992.04	4363.7	2338.65	2226.21	2620.39	2190.73	2015.7	-0.86292	1.73926e-37	3.85078e-36	down	ubiquitin specific peptidase 33	http://www.ncbi.nlm.nih.gov/gene/?term=170822
Rab20	protein_coding	chr8:11453390-11478640	-	19332	4.56387	23.531	18.6943	8.88656	9.75564	387.812	301.4	192.122	544.235	328.16	4.73012	1.75684e-37	3.88629e-36	up	RAB20, member RAS oncogene family	http://www.ncbi.nlm.nih.gov/gene/?term=19332
Clvs2	protein_coding	chr10:33512286-33624684	-	215890	630.727	614.24	629.374	617.122	660.457	296.505	259.828	334.389	235.517	246.882	-1.20139	1.77505e-37	3.92314e-36	down	clavesin 2	http://www.ncbi.nlm.nih.gov/gene/?term=215890
Socs3	protein_coding	chr11:117966079-117970336	-	12702	43.8131	64.9131	91.691	87.8782	85.8496	1827.14	3650.06	740.52	4261.59	3062.15	5.17828	1.83965e-37	4.06236e-36	up	suppressor of cytokine signaling 3	http://www.ncbi.nlm.nih.gov/gene/?term=12702
Pfkl	protein_coding	chr10:77986947-78009807	-	18641	2228.08	2198.93	2280.7	2027.12	2179.41	4821.63	5369.08	3841.22	5220.63	4431.69	1.11782	1.97945e-37	4.36725e-36	up	phosphofructokinase, liver, B-type	http://www.ncbi.nlm.nih.gov/gene/?term=18641
Ms4a4a	protein_coding	chr19:11375488-11392915	+	666907	3.6511	2.43424	9.79225	7.89917	3.90225	311.232	590.329	222.521	814.762	530.339	6.48663	2.00844e-37	4.42735e-36	up	membrane-spanning 4-domains, subfamily A, member 4A	http://www.ncbi.nlm.nih.gov/gene/?term=666907
Calhm2	protein_coding	chr19:47132232-47138294	-	72691	27.3832	26.7767	51.6318	39.4958	24.3891	197.342	160.054	190.906	206.873	164.588	2.43897	2.07447e-37	4.5689e-36	up	calcium homeostasis modulator family member 2	http://www.ncbi.nlm.nih.gov/gene/?term=72691
Tnfsfm13	protein_coding	chr11:69682577-69696098	-	619441	212.676	206.911	257.269	242.899	198.039	607.736	566.425	502.191	685.333	477.509	1.34581	3.09664e-37	6.81422e-36	up	tumor necrosis factor (ligand) superfamily, membrane-bound member 13	http://www.ncbi.nlm.nih.gov/gene/?term=619441
Slc32a1	protein_coding	chr2:158607260-158615747	+	22348	5670.15	5629.59	5945.67	5470.17	5162.68	3272.35	2845.64	3359.7	2757.25	2626.3	-0.907947	3.16233e-37	6.95272e-36	down	solute carrier family 32 (GABA vesicular transporter), member 1	http://www.ncbi.nlm.nih.gov/gene/?term=22348
Aspm	protein_coding	chr1:139454188-139494088	+	12316	36.511	25.1538	18.6943	15.7983	17.5601	157.088	296.204	178.746	192.021	235.706	3.21482	3.44677e-37	7.5715e-36	up	abnormal spindle microtubule assembly	http://www.ncbi.nlm.nih.gov/gene/?term=12316
Nap1l2	protein_coding	chrX:103184176-103186653	-	17954	4215.19	5117.59	4842.71	4523.26	5174.39	2520.29	2089.02	2532.84	2098.44	1891.75	-1.10094	3.52853e-37	7.74436e-36	down	nucleosome assembly protein 1-like 2	http://www.ncbi.nlm.nih.gov/gene/?term=17954
Nras	protein_coding	chr3:103058285-103067914	+	18176	1385.59	1123	1138.57	1279.66	1250.67	2397.56	2796.79	2260.47	2506.88	2300.17	0.989717	3.61098e-37	7.91844e-36	up	neuroblastoma ras oncogene	http://www.ncbi.nlm.nih.gov/gene/?term=18176
Rbms2	protein_coding	chr10:128129470-128180297	-	56516	500.2	481.169	456.675	493.698	484.855	828.642	894.847	785.51	895.389	831.068	0.810648	3.78568e-37	8.29431e-36	up	RNA binding motif, single stranded interacting protein 2	http://www.ncbi.nlm.nih.gov/gene/?term=56516
Ugt1a1	protein_coding	chr1:88211959-88220002	+	394436	24.6449	38.1365	46.2906	20.7353	17.5601	425.121	613.194	267.511	661.994	499.86	4.05959	3.92993e-37	8.6029e-36	up	UDP glucuronosyltransferase 1 family, polypeptide A1	http://www.ncbi.nlm.nih.gov/gene/?term=394436
Nxph1	protein_coding	chr6:8948614-9249619	+	18231	982.145	1045.91	1027.3	1009.12	1110.19	504.647	400.135	483.952	427.538	340.352	-1.26349	3.93408e-37	8.60453e-36	down	neurexophilin 1	http://www.ncbi.nlm.nih.gov/gene/?term=18231
Rps2	protein_coding	chr17:24718121-24721927	+	16898	4905.25	5348.03	5695.53	5515.59	5589.98	13320.1	12928	10494.9	14700.7	13499.3	1.26339	4.16138e-37	9.0938e-36	up	ribosomal protein S2	http://www.ncbi.nlm.nih.gov/gene/?term=16898
Gabpb2	protein_coding	chr3:95181766-95218110	-	213054	376.976	357.834	346.289	401.87	439.004	798.206	1027.88	806.181	969.651	929.618	1.2391	4.47966e-37	9.78085e-36	up	GA repeat binding protein, beta 2	http://www.ncbi.nlm.nih.gov/gene/?term=213054
E2f2	protein_coding	chr4:136172274-136196057	+	242705	32.8599	45.4392	31.1571	37.521	36.0959	208.142	319.069	155.643	334.18	312.921	2.85982	4.5925e-37	1.00186e-35	up	E2F transcription factor 2	http://www.ncbi.nlm.nih.gov/gene/?term=242705
Pcmt1	protein_coding	chr10:7627845-7681337	-	18537	5392.67	5815.4	5752.5	5366.5	5677.78	3487.36	3032.71	3480.08	2988.52	2750.25	-0.831657	4.99213e-37	1.08809e-35	down	protein-L-isoaspartate (D-aspartate) O-methyltransferase 1	http://www.ncbi.nlm.nih.gov/gene/?term=18537
Kctd8	protein_coding	chr5:69109285-69341709	-	243043	435.393	430.861	456.675	460.126	498.513	198.324	143.425	224.953	162.316	166.62	-1.35216	5.21684e-37	1.13609e-35	down	potassium channel tetramerisation domain containing 8	http://www.ncbi.nlm.nih.gov/gene/?term=243043
Ms4a4b	protein_coding	chr19:11443558-11463549	+	60361	0.912774	2.43424	8.01184	0.987396	0	264.105	202.666	231.032	351.154	170.684	6.59203	5.31157e-37	1.15572e-35	up	membrane-spanning 4-domains, subfamily A, member 4B	http://www.ncbi.nlm.nih.gov/gene/?term=60361
Palld	protein_coding	chr8:61511431-61902707	-	72333	299.39	236.933	242.136	220.189	212.673	704.935	742.069	526.511	664.116	636.001	1.43461	5.73183e-37	1.24609e-35	up	palladin, cytoskeletal associated protein	http://www.ncbi.nlm.nih.gov/gene/?term=72333
Ifnar1	protein_coding	chr16:91485032-91510523	+	15975	973.017	903.915	909.789	915.316	840.936	1888.01	2032.89	1566.16	2032.66	1816.56	1.03959	5.91527e-37	1.28487e-35	up	interferon (alpha and beta) receptor 1	http://www.ncbi.nlm.nih.gov/gene/?term=15975
Rbm38	protein_coding	chr2:173021891-173034734	+	56190	80.3241	62.4789	72.9968	73.0673	82.9229	275.887	245.278	223.737	305.536	247.898	1.80851	6.6987e-37	1.45379e-35	up	RNA binding motif protein 38	http://www.ncbi.nlm.nih.gov/gene/?term=56190
S100a6	protein_coding	chr3:90612894-90614414	+	20200	293.913	277.504	454.004	376.198	412.663	1948.88	2210.62	1563.72	3051.11	3568.11	2.76668	7.32529e-37	1.5884e-35	up	S100 calcium binding protein A6 (calcyclin)	http://www.ncbi.nlm.nih.gov/gene/?term=20200
Cln3	protein_coding	chr7:126571207-126585817	-	12752	272.919	297.789	309.791	304.118	319.985	704.935	772.209	590.956	830.675	659.368	1.24303	7.5835e-37	1.64298e-35	up	ceroid lipofuscinosis, neuronal 3, juvenile (Batten, Spielmeyer-Vogt disease)	http://www.ncbi.nlm.nih.gov/gene/?term=12752
Clcn7	protein_coding	chr17:25133378-25162103	+	26373	1047.86	1029.68	952.519	921.24	913.128	2355.35	2604.52	1839.75	2972.61	2125.42	1.29033	8.08294e-37	1.74969e-35	up	chloride channel, voltage-sensitive 7	http://www.ncbi.nlm.nih.gov/gene/?term=26373
Mocos	protein_coding	chr18:24653492-24701577	+	68591	32.8599	49.4963	36.4984	38.5084	40.9737	180.652	295.165	141.051	310.84	207.259	2.51493	8.69226e-37	1.87997e-35	up	molybdenum cofactor sulfurase	http://www.ncbi.nlm.nih.gov/gene/?term=68591
Spock3	protein_coding	chr8:62951000-63357101	+	72902	3489.53	3536.95	3300.88	3219.9	3705.19	1189.95	1095.43	1686.54	1086.35	1119.61	-1.48255	9.19695e-37	1.98742e-35	down	sparc/osteonectin, cwcv and kazal-like domains proteoglycan 3	http://www.ncbi.nlm.nih.gov/gene/?term=72902
Serpinb1a	protein_coding	chr13:32842092-32853206	-	66222	1343.6	1466.23	1488.42	1185.86	1210.67	458.502	452.101	542.318	353.276	354.576	-1.63311	9.28784e-37	2.00535e-35	down	serine (or cysteine) peptidase inhibitor, clade B, member 1a	http://www.ncbi.nlm.nih.gov/gene/?term=66222
Ncapg	protein_coding	chr5:45669891-45700547	+	54392	21.9066	30.0223	20.4747	19.7479	17.5601	163.961	184.998	144.699	190.96	222.499	3.04005	1.09734e-36	2.36524e-35	up	non-SMC condensin I complex, subunit G	http://www.ncbi.nlm.nih.gov/gene/?term=54392
Sirpa	protein_coding	chr2:129591042-129632228	+	19261	3112.56	3069.58	2732.04	2898.01	2625.24	7595.23	6793.98	5581.26	7310.58	5817.48	1.19698	1.09674e-36	2.36524e-35	up	signal-regulatory protein alpha	http://www.ncbi.nlm.nih.gov/gene/?term=19261
Ctdsp1	protein_coding	chr1:74391609-74397285	+	227292	854.356	886.064	807.415	886.681	812.645	1408.89	1570.4	1343.64	1584.97	1682.46	0.83814	1.10233e-36	2.37395e-35	up	CTD (carboxy-terminal domain, RNA polymerase II, polypeptide A) small phosphatase 1	http://www.ncbi.nlm.nih.gov/gene/?term=227292
AA467197	protein_coding	chr2:122637887-122641076	+	433470	4.56387	14.6055	16.9139	8.88656	12.6823	629.336	1193.13	284.535	2103.74	1388.84	6.59855	1.25584e-36	2.70225e-35	up	expressed sequence AA467197	http://www.ncbi.nlm.nih.gov/gene/?term=433470
Tagln2	protein_coding	chr1:172500246-172507375	+	21346	318.558	317.263	348.07	327.815	310.229	2336.69	3141.84	1350.93	3897.7	3326.3	3.11523	1.26326e-36	2.71591e-35	up	transgelin 2	http://www.ncbi.nlm.nih.gov/gene/?term=21346
Itfg1	protein_coding	chr8:85717557-85840949	-	71927	4711.74	5197.11	4649.54	4730.61	5318.77	3123.12	3103.39	3187.03	3165.69	3019.48	-0.657863	1.28701e-36	2.7646e-35	down	integrin alpha FG-GAP repeat containing 1	http://www.ncbi.nlm.nih.gov/gene/?term=71927
Pilra	protein_coding	chr5:137821952-137836278	-	231805	52.9409	34.0794	34.718	44.4328	36.0959	535.083	591.368	218.873	776.57	494.78	3.69522	1.29093e-36	2.77066e-35	up	paired immunoglobin-like type 2 receptor alpha	http://www.ncbi.nlm.nih.gov/gene/?term=231805
Katna1	protein_coding	chr10:7725990-7763150	+	23924	253.751	229.63	252.818	246.849	244.866	476.174	520.695	465.713	599.401	468.365	1.0443	1.31045e-36	2.81017e-35	up	katanin p60 (ATPase-containing) subunit A1	http://www.ncbi.nlm.nih.gov/gene/?term=23924
Arpc5	protein_coding	chr1:152766542-152775580	+	67771	1276.06	1273.11	1309.49	1454.43	1450.66	3495.22	3960.82	2759.01	4527.87	3573.19	1.43763	1.36384e-36	2.92218e-35	up	actin related protein 2/3 complex, subunit 5	http://www.ncbi.nlm.nih.gov/gene/?term=67771
Impact	protein_coding	chr18:12954690-12992950	+	16210	7667.3	8748.67	7582.76	7751.06	8521.55	3977.28	3892.22	4599.98	4124.73	3583.35	-0.997303	1.5365e-36	3.28933e-35	down	impact, RWD domain protein	http://www.ncbi.nlm.nih.gov/gene/?term=16210
Sucla2	protein_coding	chr14:73552786-73596144	+	20916	4427.87	5052.68	5171.2	4739.5	5070.98	2984.68	2476.68	2993.69	2737.09	2568.39	-0.830309	1.56363e-36	3.34457e-35	down	succinate-Coenzyme A ligase, ADP-forming, beta subunit	http://www.ncbi.nlm.nih.gov/gene/?term=20916
Slc7a8	protein_coding	chr14:54722215-54781886	-	50934	303.041	275.069	250.147	281.408	279.987	1505.1	1640.03	860.9	1900.05	1486.37	2.41175	1.61696e-36	3.45572e-35	up	solute carrier family 7 (cationic amino acid transporter, y+ system), member 8	http://www.ncbi.nlm.nih.gov/gene/?term=50934
Lrch4	protein_coding	chr5:137629123-137641099	+	231798	554.966	447.901	446.883	441.366	438.028	1351.94	1343.83	936.289	1555.26	1250.67	1.46736	1.63306e-36	3.48717e-35	up	leucine-rich repeats and calponin homology (CH) domain containing 4	http://www.ncbi.nlm.nih.gov/gene/?term=231798
Cd69	protein_coding	chr6:129267324-129275375	-	12515	1.82555	0.811414	1.78041	0	1.95113	223.851	151.74	186.042	386.163	160.524	7.44153	1.67277e-36	3.56895e-35	up	CD69 antigen	http://www.ncbi.nlm.nih.gov/gene/?term=12515
Wbp1l	protein_coding	chr19:46599106-46657389	+	226178	1075.25	980.188	1006.82	1051.58	1093.61	1937.1	2252.19	1865.28	2159.97	1832.82	0.948739	1.89038e-36	4.02982e-35	up	WW domain binding protein 1 like	http://www.ncbi.nlm.nih.gov/gene/?term=226178
Apod	protein_coding	chr16:31296192-31314808	-	11815	14568.8	17019.4	17161.4	16521.1	17055.8	45996.5	38385.9	49526	61620.6	63294.3	1.65254	2.03514e-36	4.33111e-35	up	apolipoprotein D	http://www.ncbi.nlm.nih.gov/gene/?term=11815
Vps50	protein_coding	chr6:3498393-3603531	+	73288	1424.84	1518.16	1496.43	1390.25	1505.29	893.441	900.044	947.233	978.138	804.653	-0.698769	2.03454e-36	4.33111e-35	down	VPS50 EARP/GARPII complex subunit	http://www.ncbi.nlm.nih.gov/gene/?term=73288
Man2a1	protein_coding	chr17:64600688-64755110	+	17158	188.031	176.077	159.347	171.807	149.261	991.621	2091.1	896.162	2035.84	1383.76	3.13093	2.30439e-36	4.89999e-35	up	mannosidase 2, alpha 1	http://www.ncbi.nlm.nih.gov/gene/?term=17158
Mis18bp1	protein_coding	chr12:65132734-65172581	-	217653	20.9938	8.11414	11.5727	11.8487	18.5357	97.1985	139.268	94.8449	109.271	146.301	3.05958	2.38597e-36	5.06918e-35	up	MIS18 binding protein 1	http://www.ncbi.nlm.nih.gov/gene/?term=217653
Pdgfd	protein_coding	chr9:6168363-6534284	+	71785	978.494	914.464	974.774	875.82	1068.24	450.648	350.248	438.962	330.997	375.911	-1.30592	2.539e-36	5.38978e-35	down	platelet-derived growth factor, D polypeptide	http://www.ncbi.nlm.nih.gov/gene/?term=71785
Mis18a	protein_coding	chr16:90719312-90727371	-	66578	43.8131	47.8734	57.8633	61.2185	70.2406	205.197	212.02	150.779	229.152	207.259	1.84665	2.5904e-36	5.49425e-35	up	MIS18 kinetochore protein A	http://www.ncbi.nlm.nih.gov/gene/?term=66578
Itga6	protein_coding	chr2:71786886-71858427	+	16403	1228.59	1025.63	875.961	1019.98	939.468	2376.95	2547.35	2316.4	2330.77	2536.89	1.2504	2.61163e-36	5.53464e-35	up	integrin alpha 6	http://www.ncbi.nlm.nih.gov/gene/?term=16403
Chil3	protein_coding	chr3:106147554-106167564	-	12655	20.081	47.8734	56.9731	23.6975	14.6335	4539.86	8121.18	2986.4	18807.4	9096.03	8.05732	2.70856e-36	5.73524e-35	up	chitinase-like 3	http://www.ncbi.nlm.nih.gov/gene/?term=12655
Yaf2	protein_coding	chr15:93283833-93336935	-	67057	1737.01	1860.57	1844.5	1832.61	1969.66	1250.82	1001.9	1093.15	1046.04	1054.58	-0.762677	2.90734e-36	6.15098e-35	down	YY1 associated factor 2	http://www.ncbi.nlm.nih.gov/gene/?term=67057
Ugt1a6a	protein_coding	chr1:88134809-88220002	+	94284	23.7321	36.5136	51.6318	21.7227	19.5113	429.048	621.508	268.727	667.298	507.988	4.02105	3.19214e-36	6.74788e-35	up	UDP glucuronosyltransferase 1 family, polypeptide A6A	http://www.ncbi.nlm.nih.gov/gene/?term=94284
Septin3	protein_coding	chr15:82268802-82294574	+	24050	3826.35	3705.73	3613.34	3874.54	3867.13	2144.26	2301.04	2464.75	2168.45	2397.7	-0.719078	3.42932e-36	7.24318e-35	down	septin 3	http://www.ncbi.nlm.nih.gov/gene/?term=24050
Gm38733	lncRNA	chr5:142895304-142903515	+	105242554	4196.02	3898.03	3451.32	3854.79	2752.07	13031.5	13795.8	8511.72	14377.1	12534.1	1.77793	3.50392e-36	7.39456e-35	up	predicted gene, 38733, transcript variant X2	http://www.ncbi.nlm.nih.gov/gene/?term=105242554
Gimap1	protein_coding	chr6:48739047-48743795	+	16205	56.592	60.0446	83.6792	43.4454	54.6316	327.922	289.968	179.962	316.145	278.377	2.22064	3.72068e-36	7.84544e-35	up	GTPase, IMAP family member 1	http://www.ncbi.nlm.nih.gov/gene/?term=16205
Ddx25	protein_coding	chr9:35541848-35558470	-	30959	794.113	912.841	914.24	826.45	883.861	424.139	385.585	445.041	444.512	414.518	-1.03623	3.79282e-36	7.99089e-35	down	DEAD box helicase 25	http://www.ncbi.nlm.nih.gov/gene/?term=30959
Dnajb11	protein_coding	chr16:22857845-22879634	+	67838	1017.74	1025.63	1025.52	989.371	949.224	2218.87	2528.65	1951.62	2358.35	2370.27	1.19049	3.89338e-36	8.1959e-35	up	DnaJ heat shock protein family (Hsp40) member B11	http://www.ncbi.nlm.nih.gov/gene/?term=67838
Agtrap	protein_coding	chr4:148077061-148088064	-	11610	373.324	400.839	364.094	375.21	359.983	1032.86	1276.27	820.773	1487.36	1140.94	1.62009	4.54049e-36	9.55016e-35	up	angiotensin II, type I receptor-associated protein	http://www.ncbi.nlm.nih.gov/gene/?term=11610
Kcnn4	protein_coding	chr7:24369826-24385212	+	16534	23.7321	20.2854	19.5845	9.87396	10.7312	259.196	224.491	138.619	336.301	330.192	3.92773	6.44936e-36	1.35539e-34	up	potassium intermediate/small conductance calcium-activated channel, subfamily N, member 4	http://www.ncbi.nlm.nih.gov/gene/?term=16534
Cdca4	protein_coding	chr12:112820229-112829521	-	71963	63.8942	87.6327	97.0323	83.9286	90.7274	310.25	324.265	238.328	347.971	305.809	1.85201	6.46737e-36	1.35726e-34	up	cell division cycle associated 4	http://www.ncbi.nlm.nih.gov/gene/?term=71963
Il15ra	protein_coding	chr2:11705172-11733985	+	16169	146.957	146.055	169.139	148.109	161.944	519.374	676.592	460.849	790.361	516.116	1.94075	6.46902e-36	1.35726e-34	up	interleukin 15 receptor, alpha chain	http://www.ncbi.nlm.nih.gov/gene/?term=16169
Mturn	protein_coding	chr6:54681624-54703855	+	68235	2430.72	2675.23	2464.98	2363.83	2501.35	1314.63	1267.96	1518.73	1216.84	1400.01	-0.88932	6.79314e-36	1.42408e-34	down	maturin, neural progenitor differentiation regulator homolog (Xenopus)	http://www.ncbi.nlm.nih.gov/gene/?term=68235
Cipc	protein_coding	chr12:86944741-86965364	+	217732	2533.86	2491.85	2550.44	2577.1	2450.62	1832.04	1804.25	1849.47	1815.18	1807.42	-0.46875	6.84309e-36	1.43336e-34	down	CLOCK interacting protein, circadian	http://www.ncbi.nlm.nih.gov/gene/?term=217732
Prkar2b	protein_coding	chr12:31958450-32061648	-	19088	898.169	890.933	861.718	1011.09	980.442	485.011	431.314	457.201	476.339	483.605	-0.991198	7.05314e-36	1.47613e-34	down	protein kinase, cAMP dependent regulatory, type II beta	http://www.ncbi.nlm.nih.gov/gene/?term=19088
Ascc2	protein_coding	chr11:4637696-4685699	+	75452	541.275	477.111	466.467	480.862	464.368	918.968	1092.32	896.162	1061.95	925.554	1.01055	7.53832e-36	1.57636e-34	up	activating signal cointegrator 1 complex subunit 2	http://www.ncbi.nlm.nih.gov/gene/?term=75452
Gba	protein_coding	chr3:89202905-89208873	+	14466	827.886	860.099	821.659	814.602	842.887	1718.16	1720.06	1536.97	1756.83	1400.01	0.964578	8.74806e-36	1.82782e-34	up	glucosidase, beta, acid	http://www.ncbi.nlm.nih.gov/gene/?term=14466
Zfp36	protein_coding	chr7:28376784-28379228	-	22695	104.969	150.112	145.103	164.895	122.921	994.567	1266.92	576.365	1241.24	817.861	2.83164	9.1096e-36	1.90179e-34	up	zinc finger protein 36	http://www.ncbi.nlm.nih.gov/gene/?term=22695
Pgap2	protein_coding	chr7:102209933-102238564	+	233575	470.079	440.598	418.396	470.988	484.855	891.477	799.231	836.58	1003.6	807.701	0.926287	9.15269e-36	1.90792e-34	up	post-GPI attachment to proteins 2	http://www.ncbi.nlm.nih.gov/gene/?term=233575
Ptprcap	protein_coding	chr19:4154646-4156710	+	19265	6.38942	3.24566	8.90204	2.96219	1.95113	225.815	123.678	111.868	200.508	146.301	5.09816	9.15408e-36	1.90792e-34	up	protein tyrosine phosphatase, receptor type, C polypeptide-associated protein	http://www.ncbi.nlm.nih.gov/gene/?term=19265
Glrb	protein_coding	chr3:80843598-80913660	-	14658	8542.65	9184.4	8117.77	8540.97	8970.31	3822.16	3319.56	4039.42	3085.06	2615.12	-1.361	9.20315e-36	1.91656e-34	down	glycine receptor, beta subunit	http://www.ncbi.nlm.nih.gov/gene/?term=14658
Cd3d	protein_coding	chr9:44981769-44987052	+	12500	0.912774	4.05707	1.78041	0	1.95113	164.943	138.228	113.084	161.255	87.3739	6.19603	9.57238e-36	1.99181e-34	up	CD3 antigen, delta polypeptide	http://www.ncbi.nlm.nih.gov/gene/?term=12500
Heatr5a	protein_coding	chr12:51875871-51971371	-	320487	579.611	525.796	512.758	519.37	529.731	1114.35	1595.34	1197.72	1268.82	1118.59	1.23878	9.76513e-36	2.03025e-34	up	HEAT repeat containing 5A	http://www.ncbi.nlm.nih.gov/gene/?term=320487
Pcsk2	protein_coding	chr2:143546133-143816284	+	18549	2795.83	2708.5	2791.68	2907.88	2856.45	1293.03	1229.51	1583.18	1266.7	1267.94	-1.08303	1.06943e-35	2.2216e-34	down	proprotein convertase subtilisin/kexin type 2	http://www.ncbi.nlm.nih.gov/gene/?term=18549
Lasp1	protein_coding	chr11:97799005-97838765	+	16796	1653.95	1670.7	1558.75	1574.9	1411.64	3311.62	3837.14	2850.21	3879.67	3641.26	1.15458	1.22895e-35	2.55089e-34	up	LIM and SH3 protein 1	http://www.ncbi.nlm.nih.gov/gene/?term=16796
Alpk1	protein_coding	chr3:127666718-127780547	-	71481	116.835	102.238	90.8008	106.639	119.019	393.703	618.391	269.943	582.427	503.924	2.14705	1.29313e-35	2.68189e-34	up	alpha-kinase 1	http://www.ncbi.nlm.nih.gov/gene/?term=71481
Slc12a7	protein_coding	chr13:73733052-73816754	+	20499	139.654	100.615	153.115	120.462	112.19	442.793	724.4	347.765	684.273	631.937	2.17823	1.2989e-35	2.69164e-34	up	solute carrier family 12, member 7	http://www.ncbi.nlm.nih.gov/gene/?term=20499
Nalcn	protein_coding	chr14:123275678-123627330	-	338370	2180.62	2054.5	1885.45	2037	2111.12	978.858	992.543	1224.47	963.286	834.116	-1.04159	1.54954e-35	3.20839e-34	down	sodium leak channel, non-selective	http://www.ncbi.nlm.nih.gov/gene/?term=338370
Lipe	protein_coding	chr7:25379527-25398486	-	16890	425.353	394.347	429.969	414.706	435.101	738.316	906.28	711.337	865.684	818.877	0.945956	1.56843e-35	3.24485e-34	up	lipase, hormone sensitive	http://www.ncbi.nlm.nih.gov/gene/?term=16890
Tut7	protein_coding	chr13:59771876-59823169	-	214290	1004.05	948.543	966.762	1023.93	1053.61	1701.46	2248.03	2040.38	2372.14	1909.02	1.03962	1.58946e-35	3.28566e-34	up	terminal uridylyl transferase 7	http://www.ncbi.nlm.nih.gov/gene/?term=214290
Haspin	protein_coding	chr11:73135484-73138294	-	14841	5.47664	2.43424	5.34123	5.92437	1.95113	89.3441	140.307	65.6618	152.768	123.949	4.76992	1.61682e-35	3.33948e-34	up	histone H3 associated protein kinase	http://www.ncbi.nlm.nih.gov/gene/?term=14841
Epha2	protein_coding	chr4:141301221-141329384	+	13836	53.8537	39.7593	48.9612	64.1807	56.5827	164.943	238.002	243.192	246.126	243.834	2.11428	1.71667e-35	3.54282e-34	up	Eph receptor A2	http://www.ncbi.nlm.nih.gov/gene/?term=13836
Prr11	protein_coding	chr11:87089156-87108714	-	270906	18.2555	16.2283	13.3531	22.7101	9.75564	107.998	209.941	160.507	162.316	175.764	3.34693	1.90906e-35	3.93665e-34	up	proline rich 11	http://www.ncbi.nlm.nih.gov/gene/?term=270906
Orai1	protein_coding	chr5:123015074-123030452	+	109305	301.215	266.144	345.399	318.929	252.671	776.606	773.248	606.764	869.928	764.014	1.35372	2.14944e-35	4.42872e-34	up	ORAI calcium release-activated calcium modulator 1	http://www.ncbi.nlm.nih.gov/gene/?term=109305
Trpv2	protein_coding	chr11:62574486-62600305	+	22368	327.686	390.29	311.571	307.08	347.301	841.405	916.673	668.778	984.504	743.694	1.30264	2.20396e-35	4.53735e-34	up	transient receptor potential cation channel, subfamily V, member 2	http://www.ncbi.nlm.nih.gov/gene/?term=22368
Mtarc2	protein_coding	chr1:184813066-184846451	-	67247	802.328	910.407	956.97	836.324	812.645	1816.34	1845.82	1868.93	1669.84	1509.74	1.01136	2.2742e-35	4.67813e-34	up	mitochondrial amidoxime reducing component 2	http://www.ncbi.nlm.nih.gov/gene/?term=67247
S1pr2	protein_coding	chr9:20965952-20976793	-	14739	64.8069	55.9876	72.1065	45.4202	84.874	342.649	453.14	209.145	510.287	377.943	2.55213	2.33417e-35	4.7976e-34	up	sphingosine-1-phosphate receptor 2	http://www.ncbi.nlm.nih.gov/gene/?term=14739
Clec4n	protein_coding	chr6:123229843-123247024	+	56620	1.82555	1.62283	2.67061	3.94958	1.95113	343.631	519.656	100.925	717.16	437.886	7.47535	2.36078e-35	4.84834e-34	up	C-type lectin domain family 4, member n	http://www.ncbi.nlm.nih.gov/gene/?term=56620
Gna13	protein_coding	chr11:109362794-109401369	+	14674	2061.04	2012.31	1796.43	1910.61	2125.75	3699.43	4782.91	3949.44	4754.9	4140.1	1.10632	2.72093e-35	5.58345e-34	up	guanine nucleotide binding protein, alpha 13	http://www.ncbi.nlm.nih.gov/gene/?term=14674
Swap70	protein_coding	chr7:110221703-110283506	+	20947	280.222	258.841	283.085	263.635	238.038	647.99	695.3	520.431	747.926	706.103	1.32625	3.06092e-35	6.276e-34	up	SWA-70 protein	http://www.ncbi.nlm.nih.gov/gene/?term=20947
Acp5	protein_coding	chr9:22126727-22135746	-	11433	12.7788	32.4566	26.7061	6.91177	12.6823	584.173	406.371	400.051	942.068	464.301	4.92215	3.18635e-35	6.52787e-34	up	acid phosphatase 5, tartrate resistant	http://www.ncbi.nlm.nih.gov/gene/?term=11433
Tab2	protein_coding	chr10:7905648-7956255	-	68652	1278.8	1244.71	1243.62	1254.98	1195.07	1970.48	1975.73	2072	1942.49	1993.34	0.678615	3.22779e-35	6.60741e-34	up	TGF-beta activated kinase 1/MAP3K7 binding protein 2	http://www.ncbi.nlm.nih.gov/gene/?term=68652
Epb41l2	protein_coding	chr10:25359782-25523519	+	13822	2888.02	2733.65	2491.68	2715.34	2993.03	5778.89	5709.98	5635.97	5305.5	5144.9	0.99652	3.24912e-35	6.64568e-34	up	erythrocyte membrane protein band 4.1 like 2	http://www.ncbi.nlm.nih.gov/gene/?term=13822
Mal2	protein_coding	chr15:54571366-54602846	+	105853	460.951	492.528	490.503	499.622	477.051	195.379	162.133	193.338	190.96	227.579	-1.31976	3.37211e-35	6.89166e-34	down	mal, T cell differentiation protein 2	http://www.ncbi.nlm.nih.gov/gene/?term=105853
Herc3	protein_coding	chr6:58831455-58920398	+	73998	2765.7	2706.07	2579.81	2561.3	2783.28	1554.19	1508.04	1652.49	1520.25	1356.33	-0.819999	3.50047e-35	7.1482e-34	down	hect domain and RLD 3	http://www.ncbi.nlm.nih.gov/gene/?term=73998
Sell	protein_coding	chr1:164061987-164082930	+	20343	6.38942	4.86848	16.9139	2.96219	2.92669	418.248	1194.17	261.431	1432.2	707.119	6.87287	3.52677e-35	7.1961e-34	up	selectin, lymphocyte	http://www.ncbi.nlm.nih.gov/gene/?term=20343
Ttk	protein_coding	chr9:83834651-83872390	+	22137	5.47664	5.6799	6.23143	7.89917	13.6579	89.3441	117.442	66.8778	91.2363	108.709	3.62672	3.56327e-35	7.2647e-34	up	Ttk protein kinase	http://www.ncbi.nlm.nih.gov/gene/?term=22137
Galnt16	protein_coding	chr12:80518471-80603898	+	108760	3369.05	3239.98	3328.47	3222.86	3299.36	1954.77	1875.96	2074.43	1766.38	1838.92	-0.791758	3.60333e-35	7.34044e-34	down	polypeptide N-acetylgalactosaminyltransferase 16	http://www.ncbi.nlm.nih.gov/gene/?term=108760
Hoxa9	protein_coding	chr6:52223097-52227370	-	15405	1341.78	1338.02	1451.92	1308.3	1311.16	812.933	733.754	897.378	703.368	702.039	-0.812412	3.62028e-35	7.36902e-34	down	homeobox A9	http://www.ncbi.nlm.nih.gov/gene/?term=15405
Itga5	protein_coding	chr15:103344286-103366791	-	16402	54.7664	50.3077	69.4359	33.5715	51.7049	728.498	1171.3	355.06	1422.65	1158.21	4.21739	3.82016e-35	7.76961e-34	up	integrin alpha 5 (fibronectin receptor alpha)	http://www.ncbi.nlm.nih.gov/gene/?term=16402
Tspan14	protein_coding	chr14:40906427-40967073	-	52588	959.325	973.697	991.688	1061.45	1118	1971.46	2358.2	1924.86	2361.54	2196.54	1.08358	3.88628e-35	7.89772e-34	up	tetraspanin 14	http://www.ncbi.nlm.nih.gov/gene/?term=52588
Casp6	protein_coding	chr3:129901415-129914112	+	12368	49.2898	60.0446	44.5102	57.269	72.1917	231.706	203.705	161.723	234.456	158.492	1.81012	4.3453e-35	8.82344e-34	up	caspase 6	http://www.ncbi.nlm.nih.gov/gene/?term=12368
Ube2v2	protein_coding	chr16:15550986-15594518	-	70620	1039.65	1134.36	1106.52	1237.21	1162.87	644.063	665.16	721.064	682.151	708.135	-0.732309	4.60215e-35	9.33748e-34	down	ubiquitin-conjugating enzyme E2 variant 2	http://www.ncbi.nlm.nih.gov/gene/?term=70620
Pxn	protein_coding	chr5:115491970-115555987	+	19303	717.44	623.977	661.422	640.82	565.827	1670.05	1928.96	1276.76	2168.45	1962.87	1.489	4.86736e-35	9.86764e-34	up	paxillin	http://www.ncbi.nlm.nih.gov/gene/?term=19303
Pnp	protein_coding	chr14:50944303-50953412	+	18950	462.776	574.481	646.288	505.547	576.558	2913.01	4294.44	2543.79	6362.14	4059.84	2.8667	4.94038e-35	1.00076e-33	up	purine-nucleoside phosphorylase	http://www.ncbi.nlm.nih.gov/gene/?term=18950
Cox6a2	protein_coding	chr7:128205435-128206366	-	12862	14.6044	17.0397	12.4629	22.7101	20.4868	102.108	100.813	75.3895	117.759	86.3579	2.47954	5.29231e-35	1.07119e-33	up	cytochrome c oxidase subunit 6A2	http://www.ncbi.nlm.nih.gov/gene/?term=12862
Gm5124	transcribed_pseudogene	chrX:21360865-21364627	+	331392	538.537	671.039	646.288	663.53	697.528	284.723	239.042	307.638	274.77	204.211	-1.29791	5.31349e-35	1.07462e-33	down	predicted pseudogene 5124	http://www.ncbi.nlm.nih.gov/gene/?term=331392
Ikbkb	protein_coding	chr8:22659205-22706589	-	16150	732.045	597.201	676.555	683.278	613.63	1224.31	1358.38	1088.28	1273.07	1158.21	0.886871	5.42746e-35	1.09679e-33	up	inhibitor of kappaB kinase beta	http://www.ncbi.nlm.nih.gov/gene/?term=16150
Rest	protein_coding	chr5:77265494-77286432	+	19712	289.349	236.933	208.308	207.353	218.526	703.953	712.968	525.295	779.752	656.32	1.54179	5.73056e-35	1.15711e-33	up	RE1-silencing transcription factor	http://www.ncbi.nlm.nih.gov/gene/?term=19712
Dtl	protein_coding	chr1:191537356-191575544	-	76843	10.9533	7.30273	10.6825	12.8361	9.75564	110.944	175.644	87.5491	123.063	130.045	3.61612	6.28552e-35	1.26816e-33	up	denticleless E3 ubiquitin protein ligase	http://www.ncbi.nlm.nih.gov/gene/?term=76843
Gtse1	protein_coding	chr15:85859691-85876573	+	29870	21.9066	26.7767	19.5845	30.6093	20.4868	123.707	159.015	102.141	158.072	149.348	2.53865	6.59355e-35	1.32924e-33	up	G two S phase expressed protein 1	http://www.ncbi.nlm.nih.gov/gene/?term=29870
Slc16a9	protein_coding	chr10:70245276-70285951	+	66859	138.742	108.729	120.178	142.185	96.5808	355.413	372.074	323.445	369.189	324.096	1.52604	6.9676e-35	1.40353e-33	up	solute carrier family 16 (monocarboxylic acid transporters), member 9	http://www.ncbi.nlm.nih.gov/gene/?term=66859
Ccl6	protein_coding	chr11:83587886-83593087	-	20305	49.2898	52.7419	59.6437	71.0925	57.5583	1162.45	2638.81	646.891	4720.95	2917.88	5.3802	6.9741e-35	1.40372e-33	up	chemokine (C-C motif) ligand 6	http://www.ncbi.nlm.nih.gov/gene/?term=20305
Wdr81	protein_coding	chr11:75440943-75454808	-	192652	683.668	689.702	627.594	655.631	621.434	1444.23	1447.76	1316.88	1347.33	1145	1.03131	7.53692e-35	1.51579e-33	up	WD repeat domain 81	http://www.ncbi.nlm.nih.gov/gene/?term=192652
Antxr2	protein_coding	chr5:97884688-98031017	-	71914	36.511	51.9305	44.5102	49.3698	67.3139	234.651	339.855	166.587	326.753	277.361	2.43343	7.76284e-35	1.55999e-33	up	anthrax toxin receptor 2	http://www.ncbi.nlm.nih.gov/gene/?term=71914
Gucy1b1	protein_coding	chr3:82032004-82074711	-	54195	1592.79	1858.95	1742.13	1670.67	1947.23	804.097	761.816	927.777	752.169	753.854	-1.14051	8.11516e-35	1.62949e-33	down	guanylate cyclase 1, soluble, beta 1	http://www.ncbi.nlm.nih.gov/gene/?term=54195
Gprasp1	protein_coding	chrX:135742692-135803468	+	67298	14619	15818.5	15284.8	15559.4	17593.3	7100.4	7466.42	8509.29	7813.44	7192.09	-1.05057	8.61866e-35	1.72921e-33	down	G protein-coupled receptor associated sorting protein 1	http://www.ncbi.nlm.nih.gov/gene/?term=67298
Pls3	protein_coding	chrX:75785653-75875182	-	102866	4823.1	5365.88	4906.81	4771.1	4979.28	3042.61	3090.91	3179.74	2705.26	2756.34	-0.750263	8.78523e-35	1.76123e-33	down	plastin 3 (T-isoform)	http://www.ncbi.nlm.nih.gov/gene/?term=102866
Gm13212	protein_coding	chr4:145585172-145625343	+	433801	2.73832	6.49131	1.78041	3.94958	0	80.5079	84.1843	71.7416	97.6017	72.1343	4.71809	8.96062e-35	1.79497e-33	up	predicted gene 13212	http://www.ncbi.nlm.nih.gov/gene/?term=433801
Iqgap2	protein_coding	chr13:95627177-95892280	-	544963	90.3646	48.6848	56.9731	79.9791	63.4116	319.086	402.214	239.544	545.296	393.183	2.48848	9.18848e-35	1.83915e-33	up	IQ motif containing GTPase activating protein 2	http://www.ncbi.nlm.nih.gov/gene/?term=544963
Rnf135	protein_coding	chr11:80183869-80199755	+	71956	151.52	86.8213	107.715	132.311	114.141	348.54	335.698	413.426	419.051	303.777	1.62182	9.44655e-35	1.88931e-33	up	ring finger protein 135	http://www.ncbi.nlm.nih.gov/gene/?term=71956
Tmem221	protein_coding	chr8:71554303-71559015	-	434325	12.7788	3.24566	3.56082	2.96219	5.85338	84.4351	59.2408	74.1736	99.7234	72.1343	3.78569	9.94918e-35	1.98826e-33	up	transmembrane protein 221	http://www.ncbi.nlm.nih.gov/gene/?term=434325
A830018L16Rik	protein_coding	chr1:11413615-11975902	+	320492	856.182	920.955	769.136	855.085	882.885	408.43	412.607	462.065	503.922	392.167	-0.977008	1.07056e-34	2.13774e-33	down	RIKEN cDNA A830018L16 gene	http://www.ncbi.nlm.nih.gov/gene/?term=320492
E230029C05Rik	lncRNA	chr7:90029159-90049071	+	319711	22.8193	34.0794	16.9139	15.7983	23.4135	172.797	149.661	155.643	124.124	126.997	2.67796	1.0937e-34	2.18221e-33	up	RIKEN cDNA E230029C05 gene	http://www.ncbi.nlm.nih.gov/gene/?term=319711
Tnfrsf18	protein_coding	chr4:156026322-156028894	+	21936	31.0343	34.0794	36.4984	30.6093	22.438	199.306	229.688	98.4927	266.283	200.147	2.68227	1.22965e-34	2.45153e-33	up	tumor necrosis factor receptor superfamily, member 18	http://www.ncbi.nlm.nih.gov/gene/?term=21936
Pak1	protein_coding	chr7:97788541-97912381	+	18479	8582.81	9234.7	9024	8856.94	8717.64	5248.72	4735.1	5487.63	4581.97	4326.03	-0.865635	1.24483e-34	2.47983e-33	down	p21 (RAC1) activated kinase 1	http://www.ncbi.nlm.nih.gov/gene/?term=18479
Osbpl11	protein_coding	chr16:33169763-33243312	+	106326	534.885	523.362	555.487	537.143	541.438	1010.28	1260.69	1022.62	1063.01	913.362	0.969082	1.29622e-34	2.58016e-33	up	oxysterol binding protein-like 11	http://www.ncbi.nlm.nih.gov/gene/?term=106326
Araf	protein_coding	chrX:20797707-20860521	+	11836	3792.58	4375.14	4224.91	4206.31	4506.13	2698.98	2334.29	2724.97	2521.73	2562.29	-0.716883	1.34838e-34	2.68189e-33	down	Araf proto-oncogene, serine/threonine kinase	http://www.ncbi.nlm.nih.gov/gene/?term=11836
Rgs1	protein_coding	chr1:144244669-144249104	-	50778	4.56387	1.62283	3.56082	2.96219	2.92669	273.923	122.639	120.38	233.395	154.428	5.8649	1.3622e-34	2.70723e-33	up	regulator of G-protein signaling 1	http://www.ncbi.nlm.nih.gov/gene/?term=50778
Wdr47	protein_coding	chr3:108591223-108645719	+	99512	2353.13	2665.5	2475.66	2585.99	2699.38	1456.01	1428.01	1522.38	1249.73	1166.34	-0.906026	1.64284e-34	3.26241e-33	down	WD repeat domain 47	http://www.ncbi.nlm.nih.gov/gene/?term=99512
Kcnh2	protein_coding	chr5:24319589-24351684	-	16511	3605.46	3480.15	3657.85	3530.93	3403.74	2110.88	2027.7	2232.5	1743.04	2193.49	-0.778515	1.86683e-34	3.70431e-33	down	potassium voltage-gated channel, subfamily H (eag-related), member 2	http://www.ncbi.nlm.nih.gov/gene/?term=16511
Nedd1	protein_coding	chr10:92684745-92722418	-	17997	125.963	125.769	119.287	112.563	141.457	290.614	345.052	286.967	385.102	298.697	1.36248	1.9362e-34	3.83894e-33	up	neural precursor cell expressed, developmentally down-regulated gene 1	http://www.ncbi.nlm.nih.gov/gene/?term=17997
Rab5c	protein_coding	chr11:100715003-100738215	-	19345	3097.95	3361.69	3213.64	3224.83	3323.75	6254.09	6963.39	5479.12	7773.12	6550	1.02548	1.99981e-34	3.96195e-33	up	RAB5C, member RAS oncogene family	http://www.ncbi.nlm.nih.gov/gene/?term=19345
Slc44a2	protein_coding	chr9:21320719-21355028	+	68682	1003.14	927.446	898.216	977.522	884.836	1549.29	1466.47	1484.69	1583.91	1600.16	0.712451	2.02875e-34	4.01613e-33	up	solute carrier family 44, member 2	http://www.ncbi.nlm.nih.gov/gene/?term=68682
Ttc3	protein_coding	chr16:94370625-94469222	+	22129	22459.7	24559.1	23671.4	22909.6	26254.4	10201.9	10331.8	12697.1	9974.47	9144.8	-1.19511	2.04973e-34	4.05448e-33	down	tetratricopeptide repeat domain 3	http://www.ncbi.nlm.nih.gov/gene/?term=22129
Galr3	protein_coding	chr15:79041885-79043558	+	14429	10.9533	7.30273	10.6825	6.91177	3.90225	73.6352	85.2236	70.5257	115.637	74.1662	3.38959	2.08246e-34	4.116e-33	up	galanin receptor 3	http://www.ncbi.nlm.nih.gov/gene/?term=14429
Card6	protein_coding	chr15:5096920-5116562	-	239319	53.8537	48.6848	40.0592	35.5462	46.8271	208.142	239.042	186.042	178.229	142.237	2.08119	2.15865e-34	4.26326e-33	up	caspase recruitment domain family, member 6	http://www.ncbi.nlm.nih.gov/gene/?term=239319
Car13	protein_coding	chr3:14641727-14663002	+	71934	91.2774	94.9354	99.7029	116.513	121.945	226.797	301.4	257.783	327.814	292.601	1.42762	2.33632e-34	4.61053e-33	up	carbonic anhydrase 13	http://www.ncbi.nlm.nih.gov/gene/?term=71934
Lrp10	protein_coding	chr14:54464137-54470292	+	65107	1101.72	908.784	984.566	925.19	811.669	2424.07	2713.64	2007.55	2813.47	2434.28	1.3891	2.35655e-34	4.64682e-33	up	low-density lipoprotein receptor-related protein 10	http://www.ncbi.nlm.nih.gov/gene/?term=65107
Grin1os	lncRNA	chr2:25291258-25298660	+	320354	1751.61	1704.78	1754.59	1775.34	1724.8	959.222	977.992	1054.24	860.38	973.305	-0.852876	2.41795e-34	4.76416e-33	down	glutamate receptor, ionotropic, NMDA1 (zeta 1), opposite strand	http://www.ncbi.nlm.nih.gov/gene/?term=320354
Stat5a	protein_coding	chr11:100859351-100885169	+	20850	102.231	109.541	104.154	120.462	116.092	376.031	428.196	241.976	516.652	436.87	1.85859	2.44383e-34	4.8114e-33	up	signal transducer and activator of transcription 5A	http://www.ncbi.nlm.nih.gov/gene/?term=20850
Acsl5	protein_coding	chr19:55251861-55296628	+	433256	766.73	722.159	739.76	709.938	787.28	1660.23	1858.29	1324.18	2172.7	1723.1	1.23039	2.67459e-34	5.26162e-33	up	acyl-CoA synthetase long-chain family member 5	http://www.ncbi.nlm.nih.gov/gene/?term=433256
Triobp	protein_coding	chr15:78947724-79005869	+	110253	454.561	372.439	429.969	464.076	398.03	948.422	1128.69	809.829	1148.94	1019.02	1.25571	2.83753e-34	5.57782e-33	up	TRIO and F-actin binding protein	http://www.ncbi.nlm.nih.gov/gene/?term=110253
Mapk8ip2	protein_coding	chr15:89453911-89462447	+	60597	7093.17	7335.99	6829.65	6672.82	6392.87	4336.62	4073.06	4562.28	3816.01	3808.89	-0.737194	2.92017e-34	5.73581e-33	down	mitogen-activated protein kinase 8 interacting protein 2	http://www.ncbi.nlm.nih.gov/gene/?term=60597
Ybx1	protein_coding	chr4:119277327-119296265	-	22608	2654.35	2326.32	2563.79	2525.76	2458.42	6342.45	6993.53	5267.54	7764.64	7367.86	1.42919	3.00076e-34	5.88951e-33	up	Y box protein 1	http://www.ncbi.nlm.nih.gov/gene/?term=22608
Ap3b1	protein_coding	chr13:94358960-94566316	+	11774	819.671	865.779	892.875	783.005	830.205	1540.45	1687.84	1591.69	1702.72	1366.49	0.911668	3.26183e-34	6.39694e-33	up	adaptor-related protein complex 3, beta 1 subunit	http://www.ncbi.nlm.nih.gov/gene/?term=11774
Ptpn1	protein_coding	chr2:167930750-167979385	+	19246	637.116	555.007	659.641	686.24	671.188	2969.95	4193.62	1927.3	4240.37	3569.12	2.39709	3.59301e-34	7.04096e-33	up	protein tyrosine phosphatase, non-receptor type 1	http://www.ncbi.nlm.nih.gov/gene/?term=19246
Klhdc2	protein_coding	chr12:69296681-69310687	+	69554	4384.05	4779.23	4709.18	4441.31	4659.29	2830.54	2248.03	2752.93	2432.62	2170.12	-0.885926	3.61195e-34	7.07258e-33	down	kelch domain containing 2	http://www.ncbi.nlm.nih.gov/gene/?term=69554
Ptgr1	protein_coding	chr4:58965590-58987131	-	67103	57.5048	51.9305	60.5339	64.1807	64.3872	262.141	274.378	190.906	292.805	265.17	2.1106	3.71124e-34	7.26136e-33	up	prostaglandin reductase 1	http://www.ncbi.nlm.nih.gov/gene/?term=67103
Ccnl2	protein_coding	chr4:155810219-155824543	+	56036	1666.73	1502.74	1689.61	1609.46	1470.17	2529.12	2826.93	2715.24	2933.35	2640.52	0.781306	3.73218e-34	7.29668e-33	up	cyclin L2	http://www.ncbi.nlm.nih.gov/gene/?term=56036
Slc35c1	protein_coding	chr2:92452764-92460518	-	228368	219.978	223.95	223.441	223.151	222.429	500.72	578.897	448.689	577.123	465.317	1.20855	3.8728e-34	7.56575e-33	up	solute carrier family 35, member C1	http://www.ncbi.nlm.nih.gov/gene/?term=228368
Os9	protein_coding	chr10:127094259-127121160	-	216440	3250.39	3446.08	3405.92	3538.83	3494.47	5001.3	4895.16	4911.26	4940.55	4564.78	0.504803	3.89792e-34	7.60894e-33	up	amplified in osteosarcoma	http://www.ncbi.nlm.nih.gov/gene/?term=216440
Plk1	protein_coding	chr7:122159435-122169884	+	18817	23.7321	25.9652	32.9376	20.7353	23.4135	269.996	406.371	266.295	373.432	395.215	3.75252	3.99316e-34	7.78883e-33	up	polo like kinase 1	http://www.ncbi.nlm.nih.gov/gene/?term=18817
Smarcd2	protein_coding	chr11:106263171-106272998	-	83796	565.92	559.064	629.374	643.782	608.752	1246.89	1357.34	1020.19	1346.27	1185.64	1.03522	4.49052e-34	8.75217e-33	up	SWI/SNF related, matrix associated, actin dependent regulator of chromatin, subfamily d, member 2	http://www.ncbi.nlm.nih.gov/gene/?term=83796
Atcay	protein_coding	chr10:81204504-81230845	-	16467	3767.93	4005.95	3814.53	3688.91	3572.51	2174.69	1882.19	2204.54	1795.02	1709.89	-0.949125	4.51809e-34	8.79912e-33	down	ataxia, cerebellar, Cayman type	http://www.ncbi.nlm.nih.gov/gene/?term=16467
Cd101	protein_coding	chr3:100992189-101029553	-	630146	19.1683	9.73697	14.2433	25.6723	22.438	241.524	300.361	136.188	372.372	281.425	3.8789	4.89273e-34	9.52139e-33	up	CD101 antigen	http://www.ncbi.nlm.nih.gov/gene/?term=630146
Osm	protein_coding	chr11:4236785-4241026	+	18413	0.912774	4.05707	4.45102	4.93698	0.975564	102.108	148.622	63.2299	229.152	110.741	5.40482	5.12488e-34	9.96549e-33	up	oncostatin M	http://www.ncbi.nlm.nih.gov/gene/?term=18413
Tlr3	protein_coding	chr8:45395665-45411075	-	142980	504.764	497.397	421.957	501.597	454.613	1002.42	1283.55	1551.56	1524.5	1004.8	1.41853	5.72474e-34	1.11234e-32	up	toll-like receptor 3	http://www.ncbi.nlm.nih.gov/gene/?term=142980
Ubd	protein_coding	chr17:37193892-37196101	+	24108	1.82555	4.05707	1.78041	1.97479	1.95113	448.684	662.042	102.141	995.113	611.617	7.91009	5.75031e-34	1.11645e-32	up	ubiquitin D	http://www.ncbi.nlm.nih.gov/gene/?term=24108
Cpsf4	protein_coding	chr5:145167213-145182041	+	54188	301.215	360.268	372.105	341.639	338.521	661.735	639.177	556.91	676.846	697.975	0.916434	6.05806e-34	1.17529e-32	up	cleavage and polyadenylation specific factor 4	http://www.ncbi.nlm.nih.gov/gene/?term=54188
Ddost	protein_coding	chr4:138304738-138312619	+	13200	1526.16	1648.79	1590.8	1576.87	1516.03	3184.97	3498.32	2814.95	3452.13	3484.8	1.06452	6.29052e-34	1.21945e-32	up	dolichyl-di-phosphooligosaccharide-protein glycotransferase	http://www.ncbi.nlm.nih.gov/gene/?term=13200
Stau2	protein_coding	chr1:16228803-16520332	-	29819	3013.98	3373.05	2988.42	3020.44	3043.76	1806.52	1806.32	2048.89	1752.59	1717	-0.758706	7.07045e-34	1.36959e-32	down	staufen double-stranded RNA binding protein 2	http://www.ncbi.nlm.nih.gov/gene/?term=29819
Hmgn1	protein_coding	chr16:96121588-96127725	-	15312	1073.42	1101.9	1136.79	1038.74	988.246	1975.39	2096.29	1848.26	1980.68	2110.18	0.906752	7.17815e-34	1.38939e-32	up	high mobility group nucleosomal binding domain 1	http://www.ncbi.nlm.nih.gov/gene/?term=15312
Dnajc6	protein_coding	chr4:101496648-101642799	+	72685	4447.95	4513.08	3962.3	4387.99	4619.29	1934.15	1969.5	2469.61	1970.07	1670.26	-1.1316	7.36866e-34	1.42517e-32	down	DnaJ heat shock protein family (Hsp40) member C6	http://www.ncbi.nlm.nih.gov/gene/?term=72685
Gm21188	protein_coding	chr13:120034604-120052204	-	100861753	1.82555	6.49131	2.67061	0.987396	1.95113	169.852	209.941	77.8214	293.866	166.62	5.99788	7.62243e-34	1.47313e-32	up	predicted gene, 21188	http://www.ncbi.nlm.nih.gov/gene/?term=100861753
Arf4	protein_coding	chr14:26638134-26656842	+	11843	1588.23	1467.04	1414.53	1569.96	1478.95	2650.87	2729.23	2506.09	2761.49	2434.28	0.799355	8.98991e-34	1.73608e-32	up	ADP-ribosylation factor 4	http://www.ncbi.nlm.nih.gov/gene/?term=11843
Nfkb2	protein_coding	chr19:46300994-46312400	+	18034	204.461	180.945	188.723	190.567	172.675	1097.66	984.228	627.435	1180.77	922.506	2.36055	1.05947e-33	2.04443e-32	up	nuclear factor of kappa light polypeptide gene enhancer in B cells 2, p49/p100	http://www.ncbi.nlm.nih.gov/gene/?term=18034
Septin4	protein_coding	chr11:87566689-87590543	+	18952	12000.2	12619.1	12844.8	12463.9	12869.6	6493.65	5821.19	7509.77	5576.03	5980.03	-1.00101	1.07028e-33	2.06371e-32	down	septin 4	http://www.ncbi.nlm.nih.gov/gene/?term=18952
Spc24	protein_coding	chr9:21755434-21760446	-	67629	11.8661	17.8511	24.9257	25.6723	27.3158	169.852	150.7	137.403	200.508	172.716	2.95671	1.08248e-33	2.08563e-32	up	SPC24, NDC80 kinetochore complex component, homolog (S. cerevisiae)	http://www.ncbi.nlm.nih.gov/gene/?term=67629
Cbln2	protein_coding	chr18:86711061-86718283	+	12405	698.272	712.422	732.638	717.837	760.94	298.468	245.278	263.863	283.257	223.515	-1.46223	1.0848e-33	2.08851e-32	down	cerebellin 2 precursor protein	http://www.ncbi.nlm.nih.gov/gene/?term=12405
Sh2d2a	protein_coding	chr3:87846755-87855722	+	27371	0.912774	1.62283	1.78041	0.987396	0.975564	230.724	197.469	110.652	231.273	137.157	7.15617	1.09224e-33	2.10124e-32	up	SH2 domain containing 2A	http://www.ncbi.nlm.nih.gov/gene/?term=27371
Heyl	protein_coding	chr4:123233556-123249870	+	56198	366.935	339.171	319.583	316.954	294.62	86.3987	102.892	69.3097	71.0795	142.237	-1.78944	1.1162e-33	2.1457e-32	down	hairy/enhancer-of-split related with YRPW motif-like	http://www.ncbi.nlm.nih.gov/gene/?term=56198
Jakmip1	protein_coding	chr5:37025852-37150614	+	76071	1276.06	1303.13	1346.88	1242.14	1334.57	760.897	663.081	753.895	643.959	750.806	-0.864314	1.23442e-33	2.36933e-32	down	janus kinase and microtubule interacting protein 1	http://www.ncbi.nlm.nih.gov/gene/?term=76071
Serpina3i	protein_coding	chr12:104263045-104269509	+	628900	0.912774	1.62283	0	0.987396	1.95113	229.742	284.771	71.7416	410.564	299.713	7.89141	1.23396e-33	2.36933e-32	up	serine (or cysteine) peptidase inhibitor, clade A, member 3I	http://www.ncbi.nlm.nih.gov/gene/?term=628900
Dnm1	protein_coding	chr2:32308471-32353349	-	13429	22350.2	21410.8	21359.6	20038.2	18818.6	12186.1	10426.4	11670.8	9965.98	9227.09	-0.959353	1.24382e-33	2.38556e-32	down	dynamin 1	http://www.ncbi.nlm.nih.gov/gene/?term=13429
Rtn1	protein_coding	chr12:72211749-72409054	-	104001	13199.6	13191.2	12778	12934.9	11939.9	7865.22	6295.11	7378.44	6263.48	6343.75	-0.907391	1.27957e-33	2.45227e-32	down	reticulon 1	http://www.ncbi.nlm.nih.gov/gene/?term=104001
LOC115490142	lncRNA	chr5:134221831-134224249	+	115490142	19.1683	3.24566	6.23143	4.93698	2.92669	87.3805	96.656	65.6618	133.672	89.4059	3.69833	1.38562e-33	2.65349e-32	up	uncharacterized LOC115490142	http://www.ncbi.nlm.nih.gov/gene/?term=115490142
Pnrc2	protein_coding	chr4:135870917-135873846	-	52830	885.391	976.943	941.836	889.644	975.564	1467.8	1371.89	1488.33	1559.5	1368.52	0.635024	1.45199e-33	2.77848e-32	up	proline-rich nuclear receptor coactivator 2	http://www.ncbi.nlm.nih.gov/gene/?term=52830
Rps4x	protein_coding	chrX:102184941-102189391	-	20102	4649.67	5924.95	5991.97	5467.21	5646.56	11485.1	9874.5	9916.15	12156.7	10813	0.970638	1.48201e-33	2.83378e-32	up	ribosomal protein S4, X-linked	http://www.ncbi.nlm.nih.gov/gene/?term=20102
Coro1b	protein_coding	chr19:4148611-4154035	+	23789	1791.78	1824.06	2021.65	1929.37	2009.66	4468.19	4457.61	3330.51	5251.39	3985.67	1.16663	1.55495e-33	2.971e-32	up	coronin, actin binding protein 1B	http://www.ncbi.nlm.nih.gov/gene/?term=23789
Siglece	protein_coding	chr7:43648882-43672044	-	83382	11.8661	12.1712	15.1335	21.7227	12.6823	119.78	242.16	77.8214	210.056	128.013	3.41081	1.59245e-33	3.04036e-32	up	sialic acid binding Ig-like lectin E	http://www.ncbi.nlm.nih.gov/gene/?term=83382
Serinc1	protein_coding	chr10:57515774-57532529	-	56442	17359.1	19985.9	18051.6	17548	20405.9	10529.8	8835.19	11045.8	9750.62	9086.89	-0.922674	1.6524e-33	3.15242e-32	down	serine incorporator 1	http://www.ncbi.nlm.nih.gov/gene/?term=56442
Pold4	protein_coding	chr19:4231893-4233634	+	69745	272.919	306.715	290.207	284.37	304.376	720.643	565.386	553.262	621.68	566.915	1.05464	1.69981e-33	3.24043e-32	up	polymerase (DNA-directed), delta 4	http://www.ncbi.nlm.nih.gov/gene/?term=69745
Eif5a2	protein_coding	chr3:28781032-28798846	+	208691	3500.49	3928.87	3397.02	3442.06	3794.94	1838.92	1945.59	2059.84	1764.26	1743.41	-0.950191	1.79405e-33	3.41749e-32	down	eukaryotic translation initiation factor 5A2	http://www.ncbi.nlm.nih.gov/gene/?term=208691
Tmed3	protein_coding	chr9:89699203-89705043	-	66111	545.839	619.109	635.606	608.236	576.558	1234.13	1246.13	1006.81	1353.69	1308.58	1.04306	2.02189e-33	3.84861e-32	up	transmembrane p24 trafficking protein 3	http://www.ncbi.nlm.nih.gov/gene/?term=66111
Ctdsp2	protein_coding	chr10:126978717-126999975	+	52468	1739.75	1592.81	1753.7	1714.12	1583.34	2675.41	2819.65	2669.03	2972.61	3020.5	0.756117	2.02796e-33	3.85724e-32	up	CTD (carboxy-terminal domain, RNA polymerase II, polypeptide A) small phosphatase 2	http://www.ncbi.nlm.nih.gov/gene/?term=52468
Aida	protein_coding	chr1:183297060-183324501	+	108909	948.372	1000.47	925.812	911.366	898.494	1542.41	1726.3	1856.77	2018.87	1640.8	0.906128	2.17957e-33	4.14249e-32	up	axin interactor, dorsalization associated	http://www.ncbi.nlm.nih.gov/gene/?term=108909
Mylk	protein_coding	chr16:34745199-35002436	+	107589	392.493	370.005	403.263	393.971	289.742	920.931	1024.76	808.613	978.138	1234.41	1.42536	2.28299e-33	4.33579e-32	up	myosin, light polypeptide kinase	http://www.ncbi.nlm.nih.gov/gene/?term=107589
Ecm1	protein_coding	chr3:95734147-95739876	-	13601	103.143	74.6501	120.178	85.9034	60.485	1112.38	1447.76	802.534	2215.13	1693.63	4.0322	2.31992e-33	4.40262e-32	up	extracellular matrix protein 1	http://www.ncbi.nlm.nih.gov/gene/?term=13601
Qars	protein_coding	chr9:108508005-108515941	+	97541	1045.13	1079.99	1149.25	1125.63	1147.26	1818.3	1916.49	1589.26	1848.07	1676.36	0.674753	2.36317e-33	4.48132e-32	up	glutaminyl-tRNA synthetase	http://www.ncbi.nlm.nih.gov/gene/?term=97541
Pja2	protein_coding	chr17:64281006-64331883	-	224938	13188.7	14460.2	13068.2	12864.8	15462.7	6650.73	6379.3	7341.97	5920.81	4995.55	-1.14203	2.38348e-33	4.51645e-32	down	praja ring finger ubiquitin ligase 2	http://www.ncbi.nlm.nih.gov/gene/?term=224938
Hnrnpul1	protein_coding	chr7:25721161-25756268	-	232989	2421.59	2292.24	2205.04	2288.78	2237.94	3702.38	4171.8	3712.33	4011.22	3799.75	0.761115	2.39922e-33	4.54285e-32	up	heterogeneous nuclear ribonucleoprotein U-like 1	http://www.ncbi.nlm.nih.gov/gene/?term=232989
Oprl1	protein_coding	chr2:181715000-181720985	+	18389	1543.5	1706.4	1770.62	1823.72	1901.37	959.222	836.646	853.604	825.371	754.87	-1.04764	2.77038e-33	5.24171e-32	down	opioid receptor-like 1	http://www.ncbi.nlm.nih.gov/gene/?term=18389
Bmp2k	protein_coding	chr5:96997672-97091048	+	140780	981.232	867.402	784.27	828.425	929.712	2128.55	3052.46	2210.62	2734.97	2280.87	1.49867	3.10457e-33	5.86961e-32	up	BMP2 inducible kinase	http://www.ncbi.nlm.nih.gov/gene/?term=140780
S1pr3	protein_coding	chr13:51408618-51422797	+	13610	152.433	123.335	137.091	126.387	87.8007	739.298	710.889	447.473	916.607	1199.87	2.67828	3.88269e-33	7.33526e-32	up	sphingosine-1-phosphate receptor 3	http://www.ncbi.nlm.nih.gov/gene/?term=13610
Dyrk4	protein_coding	chr6:126876020-126922083	-	101320	10.0405	15.4169	13.3531	10.8614	4.87782	83.4533	59.2408	92.4129	113.515	103.63	3.03128	4.15466e-33	7.8432e-32	up	dual-specificity tyrosine-(Y)-phosphorylation regulated kinase 4	http://www.ncbi.nlm.nih.gov/gene/?term=101320
Camkk1	protein_coding	chr11:73016043-73042073	+	55984	4057.28	4492.8	4413.63	4339.6	4228.09	2737.27	2479.8	2631.34	2324.4	2137.61	-0.806789	4.18243e-33	7.88973e-32	down	calcium/calmodulin-dependent protein kinase kinase 1, alpha	http://www.ncbi.nlm.nih.gov/gene/?term=55984
Kif20a	protein_coding	chr18:34624624-34633277	+	19348	94.0157	89.2555	93.4714	94.79	90.7274	334.795	519.656	319.797	444.512	499.86	2.19727	4.23497e-33	7.98287e-32	up	kinesin family member 20A	http://www.ncbi.nlm.nih.gov/gene/?term=19348
2210016F16Rik	protein_coding	chr13:58380046-58385225	-	70153	334.075	366.759	380.117	367.311	398.03	737.334	744.147	621.355	743.682	706.103	0.946001	4.65165e-33	8.76176e-32	up	RIKEN cDNA 2210016F16 gene	http://www.ncbi.nlm.nih.gov/gene/?term=70153
Mcm2	protein_coding	chr6:88883474-88898780	-	17216	183.468	192.305	205.637	186.618	225.355	641.117	739.99	435.314	757.474	721.343	1.73136	4.80716e-33	9.04793e-32	up	minichromosome maintenance complex component 2	http://www.ncbi.nlm.nih.gov/gene/?term=17216
Gprasp2	protein_coding	chrX:135839034-135844730	+	245607	4418.74	4642.1	4745.68	4655.57	4921.72	2313.13	2052.64	2692.14	2362.6	2350.97	-0.990576	5.186e-33	9.7537e-32	down	G protein-coupled receptor associated sorting protein 2	http://www.ncbi.nlm.nih.gov/gene/?term=245607
Nuf2	protein_coding	chr1:169497934-169531464	-	66977	55.6792	32.4566	56.0829	31.5967	30.2425	214.033	301.4	184.826	253.552	275.329	2.57542	6.116e-33	1.14943e-31	up	NUF2, NDC80 kinetochore complex component	http://www.ncbi.nlm.nih.gov/gene/?term=66977
Nod2	protein_coding	chr8:88647315-88688474	+	257632	12.7788	10.5484	10.6825	9.87396	6.82895	223.851	315.951	74.1736	283.257	193.035	4.42363	6.51375e-33	1.22327e-31	up	nucleotide-binding oligomerization domain containing 2	http://www.ncbi.nlm.nih.gov/gene/?term=257632
Rps13	protein_coding	chr7:116331507-116334190	-	68052	1800.9	2149.44	2096.43	2147.59	1980.39	4198.19	3524.31	3269.72	4114.12	3841.4	0.897277	7.14482e-33	1.34078e-31	up	ribosomal protein S13	http://www.ncbi.nlm.nih.gov/gene/?term=68052
Tspan31	protein_coding	chr10:127067287-127070972	-	67125	1166.52	1196.02	1254.3	1275.72	1091.66	2121.68	1961.18	1889.6	1978.56	1810.47	0.706159	7.84681e-33	1.47142e-31	up	tetraspanin 31	http://www.ncbi.nlm.nih.gov/gene/?term=67125
Nrip3	protein_coding	chr7:109758056-109781545	-	78593	1766.22	1919.81	1870.32	1906.66	1914.06	929.768	961.363	1129.63	860.38	938.762	-0.961246	8.34077e-33	1.56289e-31	down	nuclear receptor interacting protein 3	http://www.ncbi.nlm.nih.gov/gene/?term=78593
Sh3bp1	protein_coding	chr15:78899768-78912052	+	20401	363.284	316.451	377.447	358.425	319.985	1116.31	1035.15	775.782	1210.47	886.947	1.53438	8.51813e-33	1.59494e-31	up	SH3-domain binding protein 1	http://www.ncbi.nlm.nih.gov/gene/?term=20401
Gabra5	protein_coding	chr7:57407669-57591016	-	110886	1559.93	1672.32	1571.21	1740.78	1702.36	852.205	696.339	840.228	680.029	624.825	-1.15923	8.82929e-33	1.65197e-31	down	gamma-aminobutyric acid (GABA) A receptor, subunit alpha 5	http://www.ncbi.nlm.nih.gov/gene/?term=110886
Ica1	protein_coding	chr6:8630527-8778540	-	15893	816.02	842.248	961.421	885.694	838.985	480.102	435.472	496.112	460.425	399.279	-0.936792	9.87559e-33	1.84637e-31	down	islet cell autoantigen 1	http://www.ncbi.nlm.nih.gov/gene/?term=15893
Gnai1	protein_coding	chr5:18265135-18360413	-	14677	3697.65	3467.98	3507.4	3431.2	3932.5	1722.08	1893.63	2220.34	1564.81	1620.48	-1.00025	1.11625e-32	2.08544e-31	down	guanine nucleotide binding protein (G protein), alpha inhibiting 1	http://www.ncbi.nlm.nih.gov/gene/?term=14677
Elavl2	protein_coding	chr4:91211533-91400108	-	15569	2273.72	2590.85	2301.18	2308.53	2494.52	1196.82	960.324	1203.8	909.181	855.452	-1.22404	1.16922e-32	2.18278e-31	down	ELAV like RNA binding protein 1	http://www.ncbi.nlm.nih.gov/gene/?term=15569
0610040J01Rik	protein_coding	chr5:63811657-63899626	+	76261	73.9347	51.9305	56.9731	76.0295	58.5338	242.505	299.322	207.929	210.056	203.195	1.87855	1.25605e-32	2.34314e-31	up	RIKEN cDNA 0610040J01 gene	http://www.ncbi.nlm.nih.gov/gene/?term=76261
Anpep	protein_coding	chr7:79821803-79848210	-	16790	63.8942	33.268	59.6437	27.6471	34.1447	647.008	988.386	350.196	1236.99	976.353	4.26289	1.40576e-32	2.62049e-31	up	alanyl (membrane) aminopeptidase	http://www.ncbi.nlm.nih.gov/gene/?term=16790
Ccnl1	protein_coding	chr3:65945908-65962029	-	56706	842.49	825.208	835.902	889.644	838.985	1474.67	1839.58	1423.89	1839.58	1507.71	0.934455	1.43278e-32	2.66888e-31	up	cyclin L1	http://www.ncbi.nlm.nih.gov/gene/?term=56706
Dek	protein_coding	chr13:47084767-47107530	-	110052	867.135	846.305	904.448	922.228	845.814	1776.08	2012.11	1757.06	2209.83	1983.18	1.15104	1.46825e-32	2.73294e-31	up	DEK proto-oncogene (DNA binding)	http://www.ncbi.nlm.nih.gov/gene/?term=110052
Efna3	protein_coding	chr3:89313899-89322939	-	13638	1196.65	1306.38	1250.74	1218.45	1206.77	720.643	534.206	707.689	520.896	591.298	-1.00785	1.63783e-32	3.04633e-31	down	ephrin A3	http://www.ncbi.nlm.nih.gov/gene/?term=13638
Ankrd55	protein_coding	chr13:112288451-112384005	+	77318	575.96	674.285	708.603	601.324	666.31	304.359	315.951	358.708	276.892	267.202	-1.0861	1.67215e-32	3.10789e-31	down	ankyrin repeat domain 55	http://www.ncbi.nlm.nih.gov/gene/?term=77318
Cep192	protein_coding	chr18:67800054-67885170	+	70799	251.013	189.871	174.48	173.782	202.917	480.102	621.508	500.975	631.228	492.748	1.45859	1.679e-32	3.11833e-31	up	centrosomal protein 192	http://www.ncbi.nlm.nih.gov/gene/?term=70799
Rps12	protein_coding	chr10:23785183-23787383	-	20042	3737.81	4745.96	5068.82	4650.63	4999.76	10061.5	8919.37	8595.62	11023.7	10214.6	1.07308	1.80732e-32	3.35418e-31	up	ribosomal protein S12	http://www.ncbi.nlm.nih.gov/gene/?term=20042
Clspn	protein_coding	chr4:126556957-126594533	+	269582	37.4237	34.8908	20.4747	28.6345	28.2913	172.797	281.654	149.563	277.953	243.834	2.90967	1.82926e-32	3.3899e-31	up	claspin	http://www.ncbi.nlm.nih.gov/gene/?term=269582
Gpr141	protein_coding	chr13:19749680-19824336	-	353346	0	0	0	1.97479	1.95113	352.467	673.474	246.84	689.577	493.764	9.38657	1.82795e-32	3.3899e-31	up	G protein-coupled receptor 141	http://www.ncbi.nlm.nih.gov/gene/?term=353346
Ccnf	protein_coding	chr17:24223230-24251409	-	12449	50.2026	36.5136	50.7416	45.4202	37.0714	217.96	314.911	186.042	288.561	261.106	2.5296	1.86265e-32	3.44926e-31	up	cyclin F	http://www.ncbi.nlm.nih.gov/gene/?term=12449
Odc1	protein_coding	chr12:17544808-17551502	+	18263	2678.08	2867.54	2976.84	2637.33	2917.91	5013.09	5285.94	4219.38	5398.86	5096.13	0.829454	1.90791e-32	3.53047e-31	up	ornithine decarboxylase, structural 1	http://www.ncbi.nlm.nih.gov/gene/?term=18263
Cnn2	protein_coding	chr10:79988600-79995400	+	12798	208.112	188.248	196.735	169.832	158.041	912.095	1155.71	539.886	1166.98	1139.92	2.41575	1.95957e-32	3.62341e-31	up	calponin 2	http://www.ncbi.nlm.nih.gov/gene/?term=12798
Kctd12	protein_coding	chr14:102976581-102982637	-	239217	1355.47	1257.69	1227.59	1160.19	1230.19	3234.06	4390.05	2957.21	3145.53	3049.96	1.42891	2.08606e-32	3.85449e-31	up	potassium channel tetramerisation domain containing 12	http://www.ncbi.nlm.nih.gov/gene/?term=239217
Smim17	protein_coding	chr7:6415194-6431086	+	100042450	773.119	916.898	789.611	872.858	856.545	397.63	395.978	498.544	395.711	354.576	-1.04627	2.3802e-32	4.39475e-31	down	small integral membrane protein 17	http://www.ncbi.nlm.nih.gov/gene/?term=100042450
Gzma	protein_coding	chr13:113093824-113100981	-	14938	0	5.6799	4.45102	0.987396	0.975564	175.743	122.639	159.291	255.674	81.2781	5.98071	2.42495e-32	4.4741e-31	up	granzyme A	http://www.ncbi.nlm.nih.gov/gene/?term=14938
Slc12a5	protein_coding	chr2:164960846-164999731	+	57138	14881	14361.2	13601.4	14034.8	13319.4	8483.76	8056.75	8527.53	7316.94	7289.63	-0.823286	2.4403e-32	4.49914e-31	down	solute carrier family 12, member 5	http://www.ncbi.nlm.nih.gov/gene/?term=57138
Apol9a	protein_coding	chr15:77403789-77411080	-	223672	24.6449	21.9082	29.3767	22.7101	14.6335	341.667	203.705	448.689	332.058	130.045	3.68091	2.49292e-32	4.5928e-31	up	apolipoprotein L 9a	http://www.ncbi.nlm.nih.gov/gene/?term=223672
Tmem154	protein_coding	chr3:84666192-84704575	+	320782	15.5172	25.1538	25.8159	21.7227	15.609	109.962	174.604	94.8449	204.751	114.805	2.74576	2.55957e-32	4.71214e-31	up	transmembrane protein 154	http://www.ncbi.nlm.nih.gov/gene/?term=320782
Gm39876	lncRNA	chr2:91932217-91934516	+	105244229	458.212	391.102	441.541	408.782	346.325	912.095	813.781	741.736	988.747	858.5	1.07694	2.64038e-32	4.85738e-31	up	predicted gene, 39876	http://www.ncbi.nlm.nih.gov/gene/?term=105244229
Spidr	protein_coding	chr16:15889224-16146851	-	224008	104.969	104.672	115.727	89.853	83.8985	345.595	517.577	323.445	620.619	465.317	2.18567	2.66761e-32	4.9039e-31	up	scaffolding protein involved in DNA repair	http://www.ncbi.nlm.nih.gov/gene/?term=224008
Il17ra	protein_coding	chr6:120463181-120483731	+	16172	287.524	271.824	291.987	284.37	253.647	1002.42	1754.36	936.289	1660.29	1503.64	2.30329	3.38157e-32	6.21186e-31	up	interleukin 17 receptor A	http://www.ncbi.nlm.nih.gov/gene/?term=16172
Vps54	protein_coding	chr11:21239032-21321133	+	245944	517.543	421.124	405.043	486.786	431.199	937.622	1201.44	963.04	1372.79	1130.78	1.31018	3.50222e-32	6.4288e-31	up	VPS54 GARP complex subunit	http://www.ncbi.nlm.nih.gov/gene/?term=245944
Actn4	protein_coding	chr7:28893248-28962351	-	60595	2596.84	2256.54	2351.92	2356.91	2198.92	4181.5	5266.19	3926.33	4450.42	4414.42	0.919212	3.51531e-32	6.44814e-31	up	actinin alpha 4	http://www.ncbi.nlm.nih.gov/gene/?term=60595
Mapk8	protein_coding	chr14:33377898-33447353	-	26419	1626.56	1664.21	1695.84	1602.54	1788.21	958.24	914.594	1016.54	962.225	838.18	-0.837724	3.77264e-32	6.91514e-31	down	mitogen-activated protein kinase 8	http://www.ncbi.nlm.nih.gov/gene/?term=26419
Dse	protein_coding	chr10:34151389-34208282	-	212898	113.184	78.7072	123.738	96.7648	84.874	421.194	478.083	278.455	607.889	416.55	2.14811	3.86027e-32	7.07063e-31	up	dermatan sulfate epimerase	http://www.ncbi.nlm.nih.gov/gene/?term=212898
Gad1	protein_coding	chr2:70561303-70602014	+	14415	2797.65	3103.66	2766.75	2966.14	2668.17	1192.89	1221.19	1522.38	1305.95	1274.03	-1.13486	3.92842e-32	7.19023e-31	down	glutamate decarboxylase 1	http://www.ncbi.nlm.nih.gov/gene/?term=14415
Tspyl4	protein_coding	chr10:34297421-34301320	+	72480	19863.8	21813.2	20309.1	21047.3	22809.7	10352.1	9665.6	11020.2	9660.44	8180.64	-1.1147	4.02021e-32	7.3529e-31	down	TSPY-like 4	http://www.ncbi.nlm.nih.gov/gene/?term=72480
Eloa	protein_coding	chr4:136003370-136021649	-	27224	821.496	779.769	822.549	798.803	866.301	1357.83	1520.51	1293.78	1388.7	1252.7	0.737459	4.04425e-32	7.39152e-31	up	elongin A	http://www.ncbi.nlm.nih.gov/gene/?term=27224
Creb3l1	protein_coding	chr2:91982328-92024170	-	26427	25.5577	17.8511	29.3767	24.6849	18.5357	153.161	222.413	116.732	250.369	263.138	3.11873	4.15352e-32	7.58573e-31	up	cAMP responsive element binding protein 3-like 1	http://www.ncbi.nlm.nih.gov/gene/?term=26427
Knstrn	protein_coding	chr2:118813988-118837210	+	51944	31.9471	20.2854	37.3886	29.6219	39.9981	301.414	361.681	241.976	364.945	345.432	3.34678	4.20757e-32	7.67889e-31	up	kinetochore-localized astrin/SPAG5 binding	http://www.ncbi.nlm.nih.gov/gene/?term=51944
Plcb3	protein_coding	chr19:6953708-6975006	-	18797	548.577	459.26	484.271	436.429	506.318	1099.62	1362.54	993.439	1488.43	1582.89	1.42304	5.00994e-32	9.13663e-31	up	phospholipase C, beta 3	http://www.ncbi.nlm.nih.gov/gene/?term=18797
Cd2	protein_coding	chr3:101275908-101287939	-	12481	0	5.6799	3.56082	0.987396	1.95113	169.852	190.194	71.7416	210.056	160.524	5.99438	5.17504e-32	9.4309e-31	up	CD2 antigen	http://www.ncbi.nlm.nih.gov/gene/?term=12481
Vsnl1	protein_coding	chr12:11325257-11436578	-	26950	14025.7	15032.3	14724.9	15299.7	15060.8	8355.14	6896.87	8634.53	7359.38	7301.82	-0.943744	5.40744e-32	9.84732e-31	down	visinin-like 1	http://www.ncbi.nlm.nih.gov/gene/?term=26950
Itk	protein_coding	chr11:46325148-46389515	-	16428	18.2555	21.0968	24.0355	27.6471	25.3647	175.743	212.02	115.516	233.395	135.125	2.91017	5.63814e-32	1.026e-30	up	IL2 inducible T cell kinase	http://www.ncbi.nlm.nih.gov/gene/?term=16428
Asns	protein_coding	chr6:7675165-7693209	-	27053	2177.88	2495.1	2456.07	2507.99	2522.81	1338.2	1094.4	1269.46	1189.25	900.155	-1.07043	5.74149e-32	1.04406e-30	down	asparagine synthetase	http://www.ncbi.nlm.nih.gov/gene/?term=27053
Osmr	protein_coding	chr15:6813568-6874968	-	18414	142.393	111.975	121.068	115.525	101.459	465.375	889.651	458.417	926.155	800.589	2.5792	6.05532e-32	1.10033e-30	up	oncostatin M receptor	http://www.ncbi.nlm.nih.gov/gene/?term=18414
Hsd3b7	protein_coding	chr7:127800609-127803802	+	101502	311.256	314.829	294.658	285.357	320.96	760.897	981.11	588.525	1055.58	914.378	1.49438	6.11875e-32	1.11106e-30	up	hydroxy-delta-5-steroid dehydrogenase, 3 beta- and steroid delta-isomerase 7	http://www.ncbi.nlm.nih.gov/gene/?term=101502
Kif20b	protein_coding	chr19:34922335-34975750	+	240641	33.7726	16.2283	24.9257	17.7731	27.3158	169.852	292.047	153.211	240.821	206.243	3.14908	6.73643e-32	1.22234e-30	up	kinesin family member 20B	http://www.ncbi.nlm.nih.gov/gene/?term=240641
Galnt17	protein_coding	chr5:130874343-131307522	-	212996	939.244	877.139	829.67	862.984	835.083	450.648	441.708	496.112	477.399	478.525	-0.890995	6.79101e-32	1.23136e-30	down	polypeptide N-acetylgalactosaminyltransferase 17	http://www.ncbi.nlm.nih.gov/gene/?term=212996
Slc2a3	protein_coding	chr6:122727809-122802363	-	20527	1731.53	1788.36	1684.27	1769.41	1755.04	1101.58	991.503	1161.24	1026.94	1025.12	-0.718846	7.24134e-32	1.31207e-30	down	solute carrier family 2 (facilitated glucose transporter), member 3	http://www.ncbi.nlm.nih.gov/gene/?term=20527
Twsg1	protein_coding	chr17:65923065-65951187	-	65960	626.163	578.538	535.903	575.652	698.504	1054.46	1246.13	1088.28	1333.54	1220.19	0.979965	7.58553e-32	1.37345e-30	up	twisted gastrulation BMP signaling modulator 1	http://www.ncbi.nlm.nih.gov/gene/?term=65960
Cntn6	protein_coding	chr6:104492662-104863406	+	53870	582.35	648.32	584.864	608.236	648.75	309.268	296.204	345.333	305.536	303.777	-0.979751	8.10416e-32	1.4663e-30	down	contactin 6	http://www.ncbi.nlm.nih.gov/gene/?term=53870
Lipo3	protein_coding	chr19:33555160-33590669	-	381236	118.661	124.146	121.958	110.588	120.97	249.378	282.693	245.624	262.039	242.818	1.1035	8.1524e-32	1.47397e-30	up	lipase, member O3	http://www.ncbi.nlm.nih.gov/gene/?term=381236
Tnip2	protein_coding	chr5:34496096-34513979	-	231130	192.595	204.476	194.955	220.189	187.308	387.812	428.196	398.835	503.922	435.854	1.10856	8.97876e-32	1.62222e-30	up	TNFAIP3 interacting protein 2	http://www.ncbi.nlm.nih.gov/gene/?term=231130
Rpl32	protein_coding	chr6:115805514-115808743	-	19951	2590.45	3325.17	3533.22	3067.84	3280.82	7044.44	5751.55	5808.64	7238.44	6457.54	1.03189	9.30788e-32	1.68048e-30	up	ribosomal protein L32	http://www.ncbi.nlm.nih.gov/gene/?term=19951
Rfc5	protein_coding	chr5:117379145-117389023	-	72151	88.5391	88.4441	95.2519	102.689	85.8496	244.469	347.13	251.704	349.032	293.617	1.69064	9.99273e-32	1.80284e-30	up	replication factor C (activator 1) 5	http://www.ncbi.nlm.nih.gov/gene/?term=72151
Ano6	protein_coding	chr15:95790843-95975472	+	105722	664.499	535.533	524.33	545.042	545.34	1186.02	1408.27	961.824	1342.02	1187.68	1.11328	1.09789e-31	1.97934e-30	up	anoctamin 6	http://www.ncbi.nlm.nih.gov/gene/?term=105722
Sntg1	protein_coding	chr1:8359739-9301657	-	71096	437.219	533.099	463.796	530.232	538.511	241.524	217.216	229.816	231.273	216.403	-1.13906	1.11302e-31	2.00518e-30	down	syntrophin, gamma 1	http://www.ncbi.nlm.nih.gov/gene/?term=71096
Hcst	protein_coding	chr7:30417712-30419854	-	23900	4.56387	2.43424	2.67061	2.96219	8.78007	94.2531	57.1622	57.1501	102.906	82.294	4.23052	1.25317e-31	2.25606e-30	up	hematopoietic cell signal transducer	http://www.ncbi.nlm.nih.gov/gene/?term=23900
Stx1b	protein_coding	chr7:127803900-127824531	-	56216	13824.9	13973.4	13531.1	13030.7	13019.9	8733.14	8404.91	9309.39	7916.34	7774.25	-0.677382	1.28289e-31	2.30792e-30	down	syntaxin 1B	http://www.ncbi.nlm.nih.gov/gene/?term=56216
Lancl2	protein_coding	chr6:57702455-57739449	+	71835	1042.39	1055.65	956.079	1000.23	1061.41	584.173	606.958	632.299	602.584	557.771	-0.778974	1.31359e-31	2.36147e-30	down	LanC (bacterial lantibiotic synthetase component C)-like 2	http://www.ncbi.nlm.nih.gov/gene/?term=71835
Gm39701	protein_coding	chr1:170945108-170949763	+	105244006	0.912774	0.811414	1.78041	0.987396	2.92669	160.034	288.929	77.8214	297.049	257.042	7.20848	1.34616e-31	2.4183e-30	up	predicted gene, 39701	http://www.ncbi.nlm.nih.gov/gene/?term=105244006
Prkacb	protein_coding	chr3:146729579-146812946	-	18749	9444.47	9984.45	8752.49	9640.93	10388.8	5476.5	5353.5	6004.41	5263.06	4732.42	-0.845697	1.4693e-31	2.63763e-30	down	protein kinase, cAMP dependent, catalytic, beta	http://www.ncbi.nlm.nih.gov/gene/?term=18749
Slitrk1	protein_coding	chr14:108909988-108914239	-	76965	1465	1389.14	1303.26	1289.54	1231.16	703.953	655.806	826.853	650.324	613.649	-0.954618	1.47449e-31	2.64507e-30	down	SLIT and NTRK-like family, member 1	http://www.ncbi.nlm.nih.gov/gene/?term=76965
Adam10	protein_coding	chr9:70678944-70780229	+	11487	1794.51	1525.46	1582.78	1739.79	1697.48	3162.39	3848.57	3039.9	3769.33	3449.24	1.05047	1.50703e-31	2.70152e-30	up	a disintegrin and metallopeptidase domain 10	http://www.ncbi.nlm.nih.gov/gene/?term=11487
Nlrp1c-ps	transcribed_pseudogene	chr11:71242430-71285232	-	627984	8.21496	4.86848	1.78041	2.96219	3.90225	58.9082	82.1056	69.3097	86.9928	61.9745	4.03874	1.51413e-31	2.71233e-30	up	NLR family, pyrin domain containing 1C, pseudogene	http://www.ncbi.nlm.nih.gov/gene/?term=627984
Zeb2os	lncRNA	chr2:45111138-45114087	+	433424	117.748	90.8784	121.068	108.614	95.6052	303.377	295.165	262.647	416.929	291.585	1.55752	1.51581e-31	2.71341e-30	up	zinc finger E-box binding homeobox 2, opposite strand	http://www.ncbi.nlm.nih.gov/gene/?term=433424
Fgfrl1	protein_coding	chr5:108694229-108706950	+	116701	1153.75	1034.55	995.248	901.492	876.056	2368.11	2125.39	1702.34	2178	2106.12	1.07893	1.54701e-31	2.76729e-30	up	fibroblast growth factor receptor-like 1	http://www.ncbi.nlm.nih.gov/gene/?term=116701
Fam110b	protein_coding	chr4:5644009-5801101	+	242297	586.001	595.578	623.143	605.274	610.703	370.14	313.872	334.389	364.945	292.601	-0.849568	1.56777e-31	2.80244e-30	down	family with sequence similarity 110, member B	http://www.ncbi.nlm.nih.gov/gene/?term=242297
S100a13	protein_coding	chr3:90514233-90524581	+	20196	467.34	588.275	697.03	578.614	669.237	1570.88	1502.84	1226.9	1680.45	1473.16	1.31336	1.69651e-31	3.03042e-30	up	S100 calcium binding protein A13	http://www.ncbi.nlm.nih.gov/gene/?term=20196
Zc3h12d	protein_coding	chr10:7832323-7870397	+	237256	2.73832	0.811414	4.45102	0.987396	1.95113	113.889	233.845	77.8214	280.074	166.62	6.31803	1.75852e-31	3.13897e-30	up	zinc finger CCCH type containing 12D	http://www.ncbi.nlm.nih.gov/gene/?term=237256
Ghitm	protein_coding	chr14:37120444-37135322	-	66092	14856.3	16387.3	16256	15702.6	17020.7	10668.3	9371.47	10487.7	9985.07	8936.52	-0.698131	1.83811e-31	3.27872e-30	down	growth hormone inducible transmembrane protein	http://www.ncbi.nlm.nih.gov/gene/?term=66092
Mfap3	protein_coding	chr11:57518652-57533817	+	216760	330.424	364.325	423.737	362.374	366.812	667.626	865.747	700.393	819.005	772.142	1.04968	1.91409e-31	3.41184e-30	up	microfibrillar-associated protein 3	http://www.ncbi.nlm.nih.gov/gene/?term=216760
Myof	protein_coding	chr19:37899036-38043577	-	226101	146.044	77.0843	151.335	163.908	106.336	1139.87	1585.99	689.449	2181.18	1448.78	3.45104	2.00791e-31	3.57654e-30	up	myoferlin	http://www.ncbi.nlm.nih.gov/gene/?term=226101
Blnk	protein_coding	chr19:40928927-40994221	-	17060	28.296	41.3821	24.0355	38.5084	9.75564	404.503	255.671	308.854	276.892	236.722	3.37938	2.05746e-31	3.66223e-30	up	B cell linker	http://www.ncbi.nlm.nih.gov/gene/?term=17060
Lrfn5	protein_coding	chr12:61522851-61857928	+	238205	775.858	879.573	885.753	857.06	951.175	392.721	400.135	442.609	395.711	352.544	-1.13389	2.06891e-31	3.68001e-30	down	leucine rich repeat and fibronectin type III domain containing 5	http://www.ncbi.nlm.nih.gov/gene/?term=238205
Grap	protein_coding	chr11:61653321-61672777	+	71520	121.399	148.489	161.127	167.857	119.019	505.629	419.882	373.3	459.364	371.847	1.56959	2.11673e-31	3.76241e-30	up	GRB2-related adaptor protein	http://www.ncbi.nlm.nih.gov/gene/?term=71520
B3gnt8	protein_coding	chr7:25627600-25629492	+	232984	9.12774	17.8511	14.2433	9.87396	18.5357	154.143	136.15	82.6853	190.96	146.301	3.34746	2.22503e-31	3.94941e-30	up	UDP-GlcNAc:betaGal beta-1,3-N-acetylglucosaminyltransferase 8	http://www.ncbi.nlm.nih.gov/gene/?term=232984
Relb	protein_coding	chr7:19606217-19629438	-	19698	127.788	138.752	138.872	97.7522	139.506	621.481	523.813	341.685	637.593	520.18	2.04078	2.22506e-31	3.94941e-30	up	avian reticuloendotheliosis viral (v-rel) oncogene related B	http://www.ncbi.nlm.nih.gov/gene/?term=19698
Pttg1ip	protein_coding	chr10:77581655-77598732	+	108705	1452.22	1503.55	1442.13	1558.11	1498.47	2155.06	2377.95	2054.97	2231.05	2370.27	0.586738	2.42124e-31	4.2946e-30	up	pituitary tumor-transforming 1 interacting protein	http://www.ncbi.nlm.nih.gov/gene/?term=108705
Rassf3	protein_coding	chr10:121410350-121476250	-	192678	912.774	883.63	847.474	832.375	890.69	1400.05	1475.82	1287.7	1432.2	1391.89	0.678653	2.63462e-31	4.66979e-30	up	Ras association (RalGDS/AF-6) domain family member 3	http://www.ncbi.nlm.nih.gov/gene/?term=192678
Spon1	protein_coding	chr7:113765998-114043375	+	233744	2030.01	2051.25	1710.97	1862.23	1917.96	3082.86	3582.51	3386.45	4226.58	3977.55	0.931304	2.83386e-31	5.01941e-30	up	spondin 1, (f-spondin) extracellular matrix protein	http://www.ncbi.nlm.nih.gov/gene/?term=233744
Nr1d2	protein_coding	chr14:18204056-18239106	-	353187	2121.29	2287.38	2288.72	2366.79	2643.78	1137.91	1149.48	1338.77	1148.94	1087.09	-0.998556	2.9597e-31	5.23863e-30	down	nuclear receptor subfamily 1, group D, member 2	http://www.ncbi.nlm.nih.gov/gene/?term=353187
Mgst1	protein_coding	chr6:138140527-138156755	+	56615	439.957	462.506	477.149	369.286	527.78	1298.93	1365.66	978.848	1836.4	1316.7	1.57806	3.17131e-31	5.60923e-30	up	microsomal glutathione S-transferase 1	http://www.ncbi.nlm.nih.gov/gene/?term=56615
Cd6	protein_coding	chr19:10789339-10830062	-	12511	0.912774	0.811414	3.56082	1.97479	0	183.597	166.29	107.004	221.726	126.997	6.78999	3.44494e-31	6.08896e-30	up	CD6 antigen	http://www.ncbi.nlm.nih.gov/gene/?term=12511
Itpr2	protein_coding	chr6:146108299-146502258	-	16439	880.827	739.198	651.63	741.534	746.306	1533.58	1449.84	1549.13	1314.44	1510.76	0.968778	3.83895e-31	6.78062e-30	up	inositol 1,4,5-triphosphate receptor 2	http://www.ncbi.nlm.nih.gov/gene/?term=16439
Lax1	protein_coding	chr1:133679017-133693022	-	240754	0.912774	4.05707	6.23143	4.93698	3.90225	115.853	81.0663	59.582	141.098	73.1503	4.55653	3.94852e-31	6.96928e-30	up	lymphocyte transmembrane adaptor 1	http://www.ncbi.nlm.nih.gov/gene/?term=240754
F10	protein_coding	chr8:13037308-13056676	+	14058	16.4299	17.8511	16.9139	0.987396	1.95113	953.331	1799.05	462.065	2586.44	1439.64	7.05273	3.98698e-31	7.03224e-30	up	coagulation factor X	http://www.ncbi.nlm.nih.gov/gene/?term=14058
Lrrc24	protein_coding	chr15:76715276-76722173	-	378937	743.911	656.434	756.674	741.534	737.526	447.702	371.034	449.905	425.416	394.199	-0.800316	4.03398e-31	7.11016e-30	down	leucine rich repeat containing 24	http://www.ncbi.nlm.nih.gov/gene/?term=378937
Gnpda1	protein_coding	chr18:38327537-38338993	-	26384	444.521	447.089	424.627	460.126	462.417	918.968	935.381	806.181	950.555	734.551	0.957693	4.20649e-31	7.40907e-30	up	glucosamine-6-phosphate deaminase 1	http://www.ncbi.nlm.nih.gov/gene/?term=26384
Lmo2	protein_coding	chr2:103957903-103981878	+	16909	497.462	524.985	563.499	477.9	481.928	1411.83	1215.99	1078.56	1417.35	1064.74	1.28137	4.23473e-31	7.4536e-30	up	LIM domain only 2	http://www.ncbi.nlm.nih.gov/gene/?term=16909
Cnnm1	protein_coding	chr19:43439069-43497210	+	83674	2135.89	1833.8	1659.34	1820.76	1666.26	952.349	949.931	1061.53	863.563	862.564	-0.95972	4.25472e-31	7.48356e-30	down	cyclin M1	http://www.ncbi.nlm.nih.gov/gene/?term=83674
Cntrl	protein_coding	chr2:35109476-35178822	+	26920	606.995	526.608	566.17	495.673	565.827	1024.02	1124.54	988.575	1277.31	1024.1	0.97802	4.3297e-31	7.61013e-30	up	centriolin	http://www.ncbi.nlm.nih.gov/gene/?term=26920
Abcb1b	protein_coding	chr5:8798147-8866314	+	18669	103.143	94.124	90.8008	87.8782	89.7519	272.941	341.934	190.906	332.058	260.09	1.5875	4.53168e-31	7.9596e-30	up	ATP-binding cassette, sub-family B (MDR/TAP), member 1B	http://www.ncbi.nlm.nih.gov/gene/?term=18669
Sbno2	protein_coding	chr10:80056992-80106108	-	216161	503.851	394.347	380.117	380.147	380.47	2655.78	4515.81	1498.06	4374.04	3456.35	3.01663	4.5533e-31	7.99203e-30	up	strawberry notch 2	http://www.ncbi.nlm.nih.gov/gene/?term=216161
Tmem156	protein_coding	chr5:65058215-65092181	-	243025	4.56387	4.05707	2.67061	4.93698	3.90225	79.526	104.97	51.0703	124.124	68.0704	4.41721	5.05097e-31	8.85938e-30	up	transmembrane protein 156	http://www.ncbi.nlm.nih.gov/gene/?term=243025
Kif14	protein_coding	chr1:136466301-136555938	+	381293	7.30219	1.62283	9.79225	8.88656	4.87782	76.5806	133.032	68.0938	120.941	103.63	3.97011	5.12818e-31	8.98856e-30	up	kinesin family member 14	http://www.ncbi.nlm.nih.gov/gene/?term=381293
Zbtb7b	protein_coding	chr3:89377644-89393673	-	22724	890.867	840.625	827.89	908.404	1019.46	1766.26	1872.84	1527.25	1877.77	1743.41	0.970713	5.15477e-31	9.02889e-30	up	zinc finger and BTB domain containing 7B	http://www.ncbi.nlm.nih.gov/gene/?term=22724
Gm9866	lncRNA	chr12:27140796-27160516	-	636791	499.287	550.95	600.888	591.45	597.045	277.85	260.867	321.013	283.257	279.393	-0.99925	5.34001e-31	9.34687e-30	down	predicted gene 9866	http://www.ncbi.nlm.nih.gov/gene/?term=636791
Rubcnl	protein_coding	chr14:75015987-75052537	+	271221	46.5515	58.4218	58.7535	63.1933	43.9004	243.487	219.295	151.995	251.43	161.54	1.92508	5.52762e-31	9.66855e-30	up	RUN and cysteine rich domain containing beclin 1 interacting protein like	http://www.ncbi.nlm.nih.gov/gene/?term=271221
Mtmr7	protein_coding	chr8:40548199-40634935	-	54384	2218.95	2394.48	2212.16	2307.54	2384.28	1387.29	1283.55	1393.49	1133.03	1120.62	-0.866712	5.72231e-31	1.00021e-29	down	myotubularin related protein 7	http://www.ncbi.nlm.nih.gov/gene/?term=54384
Atp8b4	protein_coding	chr2:126320973-126500669	-	241633	0	2.43424	5.34123	0.987396	0	187.524	385.585	136.188	537.87	345.432	7.46807	6.38552e-31	1.11495e-29	up	ATPase, class I, type 8B, member 4	http://www.ncbi.nlm.nih.gov/gene/?term=241633
Napb	protein_coding	chr2:148693985-148732425	-	17957	8797.31	9999.06	9632.9	9548.12	10671.7	5230.06	4916.98	5835.39	5195.17	4718.19	-0.909864	6.38756e-31	1.11495e-29	down	N-ethylmaleimide sensitive fusion protein attachment protein beta	http://www.ncbi.nlm.nih.gov/gene/?term=17957
Tspyl1	protein_coding	chr10:34282190-34284885	+	22110	4211.54	4503.35	4093.16	4110.53	4189.07	2785.38	2587.89	3028.96	2783.77	2485.08	-0.627399	7.01285e-31	1.22325e-29	down	testis-specific protein, Y-encoded-like 1	http://www.ncbi.nlm.nih.gov/gene/?term=22110
Gm29679	lncRNA	chr2:166564522-166567140	+	433503	294.826	322.131	269.732	311.03	239.013	705.916	532.128	536.238	613.193	586.218	1.0494	7.04846e-31	1.22776e-29	up	predicted gene, 29679	http://www.ncbi.nlm.nih.gov/gene/?term=433503
Svbp	protein_coding	chr4:119195310-119201298	+	69216	271.094	337.548	328.485	415.694	323.887	709.844	690.103	662.698	788.239	671.56	1.07244	7.04688e-31	1.22776e-29	up	small vasohibin binding protein	http://www.ncbi.nlm.nih.gov/gene/?term=69216
Ano4	protein_coding	chr10:88948932-89345205	-	320091	1574.53	1578.2	1474.18	1496.89	1738.45	701.007	734.793	862.116	580.306	552.691	-1.19769	7.19656e-31	1.2527e-29	down	anoctamin 4	http://www.ncbi.nlm.nih.gov/gene/?term=320091
Amph	protein_coding	chr13:18948142-19154032	+	218038	4573.91	4853.88	4659.33	4705.93	5036.84	2548.76	2254.27	2712.81	2294.7	2057.35	-1.00601	9.12904e-31	1.58799e-29	down	amphiphysin	http://www.ncbi.nlm.nih.gov/gene/?term=218038
Lamp5	protein_coding	chr2:136052025-136069917	+	76161	5773.29	6420.72	6746.86	6537.55	6408.48	3617.94	2683.5	3536.01	3073.39	2795.97	-1.02172	9.22142e-31	1.60295e-29	down	lysosomal-associated membrane protein family, member 5	http://www.ncbi.nlm.nih.gov/gene/?term=76161
Cd200r1	protein_coding	chr16:44765736-44794977	+	57781	4.56387	8.92555	2.67061	0.987396	5.85338	85.4169	147.582	43.7746	193.082	123.949	4.66424	9.3569e-31	1.62538e-29	up	CD200 receptor 1	http://www.ncbi.nlm.nih.gov/gene/?term=57781
Pmm2	protein_coding	chr16:8637613-8657608	+	54128	293	343.228	318.693	337.689	335.594	593.009	554.993	576.365	686.394	646.161	0.909183	9.36636e-31	1.62591e-29	up	phosphomannomutase 2	http://www.ncbi.nlm.nih.gov/gene/?term=54128
Gdap1	protein_coding	chr1:17145373-17164271	+	14545	2214.39	2470.76	2335.9	2336.18	2546.22	1413.8	1237.82	1443.34	1228.51	1097.25	-0.891132	9.82212e-31	1.70385e-29	down	ganglioside-induced differentiation-associated-protein 1	http://www.ncbi.nlm.nih.gov/gene/?term=14545
Hgf	protein_coding	chr5:16553495-16619439	+	15234	11.8661	23.531	9.79225	11.8487	22.438	139.416	214.098	97.2768	271.587	173.732	3.49141	1.07666e-30	1.8664e-29	up	hepatocyte growth factor	http://www.ncbi.nlm.nih.gov/gene/?term=15234
Gimap9	protein_coding	chr6:48676121-48679116	+	317758	8.21496	8.11414	18.6943	10.8614	7.80451	134.507	98.7346	58.3661	122.002	101.598	3.26542	1.098e-30	1.90209e-29	up	GTPase, IMAP family member 9	http://www.ncbi.nlm.nih.gov/gene/?term=317758
Ccnd3	protein_coding	chr17:47505051-47599689	+	12445	805.979	730.273	828.78	739.559	732.648	1723.06	1808.4	1341.2	1867.16	1704.81	1.13842	1.11077e-30	1.9229e-29	up	cyclin D3	http://www.ncbi.nlm.nih.gov/gene/?term=12445
Alg8	protein_coding	chr7:97371567-97392159	+	381903	104.056	103.861	114.836	123.424	109.263	240.542	318.029	240.76	300.231	257.042	1.29101	1.13318e-30	1.96035e-29	up	asparagine-linked glycosylation 8 (alpha-1,3-glucosyltransferase)	http://www.ncbi.nlm.nih.gov/gene/?term=381903
Nfkbie	protein_coding	chr17:45555700-45563169	+	18037	105.882	81.1414	78.338	69.1177	69.265	445.739	394.938	257.783	516.652	385.055	2.30832	1.16145e-30	2.00788e-29	up	nuclear factor of kappa light polypeptide gene enhancer in B cells inhibitor, epsilon	http://www.ncbi.nlm.nih.gov/gene/?term=18037
F13a1	protein_coding	chr13:36867178-37050244	-	74145	66.6325	55.9876	74.7772	62.2059	59.5094	825.696	1355.26	516.783	2224.68	1107.41	4.24015	1.1703e-30	2.0218e-29	up	coagulation factor XIII, A1 subunit	http://www.ncbi.nlm.nih.gov/gene/?term=74145
Bach1	protein_coding	chr16:87698954-87733346	+	12013	455.474	380.553	390.8	493.698	471.197	986.712	1291.86	943.585	1454.48	1051.54	1.38733	1.17276e-30	2.02465e-29	up	BTB and CNC homology 1, basic leucine zipper transcription factor 1	http://www.ncbi.nlm.nih.gov/gene/?term=12013
Eif4a2	protein_coding	chr16:23107468-23114132	+	13682	12198.3	14092.6	13454.5	12911.2	13523.3	8764.56	7863.43	9040.66	8610.16	7773.23	-0.654374	1.18796e-30	2.04949e-29	down	eukaryotic translation initiation factor 4A2	http://www.ncbi.nlm.nih.gov/gene/?term=13682
Ciita	protein_coding	chr16:10480014-10531064	+	12265	534.885	582.595	632.045	532.206	504.366	1998.95	2117.08	1124.76	2062.37	1520.92	1.66329	1.20677e-30	2.08052e-29	up	class II transactivator	http://www.ncbi.nlm.nih.gov/gene/?term=12265
Napg	protein_coding	chr18:62977836-62999450	+	108123	3709.51	4207.18	4041.53	4155.95	4440.77	2324.91	2153.45	2508.53	2066.61	1911.05	-0.907009	1.22272e-30	2.10658e-29	down	N-ethylmaleimide sensitive fusion protein attachment protein gamma	http://www.ncbi.nlm.nih.gov/gene/?term=108123
Ankrd44	protein_coding	chr1:54645340-54928983	-	329154	351.418	276.692	233.234	353.488	345.35	835.514	1049.7	741.736	878.415	727.439	1.44181	1.27854e-30	2.20124e-29	up	ankyrin repeat domain 44	http://www.ncbi.nlm.nih.gov/gene/?term=329154
Cybc1	protein_coding	chr11:121222588-121229309	-	217370	775.858	839.814	875.961	783.992	824.351	1332.31	1294.98	1273.11	1430.08	1244.57	0.680993	1.39108e-30	2.39338e-29	up	cytochrome b 245 chaperone 1	http://www.ncbi.nlm.nih.gov/gene/?term=217370
Galnt4	protein_coding	chr10:99108135-99113247	+	14426	201.723	140.375	141.542	142.185	162.919	359.34	378.31	322.229	395.711	335.272	1.18514	1.43112e-30	2.46059e-29	up	polypeptide N-acetylgalactosaminyltransferase 4	http://www.ncbi.nlm.nih.gov/gene/?term=14426
Rpl18	protein_coding	chr7:45715467-45720835	+	19899	3692.17	4588.55	4922.83	4542.02	4701.24	10057.6	8839.35	8317.17	11121.3	9023.9	1.07719	1.54418e-30	2.65317e-29	up	ribosomal protein L18	http://www.ncbi.nlm.nih.gov/gene/?term=19899
Sparc	protein_coding	chr11:55394159-55420080	-	20692	27667.1	33558.5	30033.7	33003.7	29712.7	51087.1	52093.4	53346.6	46629.2	56606.1	0.754479	1.58332e-30	2.71856e-29	up	secreted acidic cysteine rich glycoprotein	http://www.ncbi.nlm.nih.gov/gene/?term=20692
Ripk3	protein_coding	chr14:55784995-55788857	-	56532	1.82555	1.62283	8.90204	5.92437	10.7312	179.67	299.322	92.4129	354.336	262.122	5.374	1.61501e-30	2.7711e-29	up	receptor-interacting serine-threonine kinase 3	http://www.ncbi.nlm.nih.gov/gene/?term=56532
Il1a	protein_coding	chr2:129299609-129310186	-	16175	15.5172	25.1538	18.6943	24.6849	12.6823	201.27	262.946	132.54	357.519	226.563	3.60698	1.63043e-30	2.79566e-29	up	interleukin 1 alpha	http://www.ncbi.nlm.nih.gov/gene/?term=16175
Pofut1	protein_coding	chr2:153241532-153271029	+	140484	520.281	488.471	513.648	465.063	495.586	751.079	867.825	845.092	772.326	781.285	0.692662	1.6667e-30	2.85591e-29	up	protein O-fucosyltransferase 1	http://www.ncbi.nlm.nih.gov/gene/?term=140484
Serpina3h	transcribed_pseudogene	chr12:104247896-104254405	+	546546	0.912774	1.62283	0	2.96219	1.95113	136.471	153.818	46.2065	247.187	177.796	6.70537	1.67667e-30	2.87104e-29	up	serine (or cysteine) peptidase inhibitor, clade A, member 3H	http://www.ncbi.nlm.nih.gov/gene/?term=546546
Ache	protein_coding	chr5:137288247-137294466	+	11423	4817.62	4608.02	4623.72	4662.48	3910.06	2717.63	2109.8	2518.25	2018.87	2273.75	-0.95894	1.74496e-30	2.98595e-29	down	acetylcholinesterase	http://www.ncbi.nlm.nih.gov/gene/?term=11423
Trim47	protein_coding	chr11:116105750-116110235	-	217333	105.882	94.124	103.264	137.248	87.8007	358.358	363.759	261.431	404.198	492.748	1.83508	1.88532e-30	3.22394e-29	up	tripartite motif-containing 47	http://www.ncbi.nlm.nih.gov/gene/?term=217333
Cish	protein_coding	chr9:107296659-107302784	+	12700	91.2774	69.7816	87.24	65.1681	71.2162	382.903	401.174	192.122	514.53	345.432	2.25569	1.95418e-30	3.33903e-29	up	cytokine inducible SH2-containing protein	http://www.ncbi.nlm.nih.gov/gene/?term=12700
Napsa	protein_coding	chr7:44572445-44586846	+	16541	19.1683	29.2109	26.7061	24.6849	4.87782	399.594	494.712	205.497	624.863	405.374	4.34179	1.95527e-30	3.33903e-29	up	napsin A aspartic peptidase	http://www.ncbi.nlm.nih.gov/gene/?term=16541
Apbb3	protein_coding	chr18:36671154-36679366	-	225372	994.011	992.359	1063.79	1054.54	1044.83	626.39	619.43	646.891	670.481	637.017	-0.686274	2.05735e-30	3.50861e-29	down	amyloid beta (A4) precursor protein-binding, family B, member 3	http://www.ncbi.nlm.nih.gov/gene/?term=225372
Leprot	protein_coding	chr4:101647783-101659364	+	230514	867.135	982.622	879.522	934.076	933.614	1645.5	1695.12	1353.36	1751.53	1613.37	0.81053	2.05603e-30	3.50861e-29	up	leptin receptor overlapping transcript	http://www.ncbi.nlm.nih.gov/gene/?term=230514
Tns4	protein_coding	chr11:99065678-99089306	-	217169	2.73832	5.6799	0.890204	1.97479	1.95113	69.708	103.931	59.582	90.1754	70.1023	4.85528	2.07021e-30	3.52817e-29	up	tensin 4	http://www.ncbi.nlm.nih.gov/gene/?term=217169
Ankle2	protein_coding	chr5:110231004-110256651	+	71782	704.661	608.561	629.374	626.996	677.041	1144.78	1361.5	1412.95	1456.6	1078.97	0.991011	2.08948e-30	3.5586e-29	up	ankyrin repeat and LEM domain containing 2	http://www.ncbi.nlm.nih.gov/gene/?term=71782
Ski	protein_coding	chr4:155154075-155222535	-	20481	1995.32	1692.61	1666.46	1750.65	1736.5	3429.44	4211.29	3315.92	4141.71	3537.63	1.07586	2.23703e-30	3.80732e-29	up	ski sarcoma viral oncogene homolog (avian)	http://www.ncbi.nlm.nih.gov/gene/?term=20481
Kcnab1	protein_coding	chr3:64949212-65378225	+	16497	3232.13	3315.44	3129.96	3232.73	3603.73	1519.83	1315.77	1651.27	1245.48	1054.58	-1.28331	2.27609e-30	3.87119e-29	down	potassium voltage-gated channel, shaker-related subfamily, beta member 1	http://www.ncbi.nlm.nih.gov/gene/?term=16497
Tnfaip2	protein_coding	chr12:111442450-111455018	+	21928	137.829	129.826	133.531	99.727	92.6786	1642.56	2712.6	612.844	3226.16	1942.55	4.09348	2.4673e-30	4.19357e-29	up	tumor necrosis factor, alpha-induced protein 2	http://www.ncbi.nlm.nih.gov/gene/?term=21928
Ndst4	protein_coding	chr3:125404029-125728351	+	64580	333.162	332.68	319.583	365.336	375.592	132.543	94.5774	139.835	117.759	114.805	-1.52736	2.85726e-30	4.85312e-29	down	N-deacetylase/N-sulfotransferase (heparin glucosaminyl) 4	http://www.ncbi.nlm.nih.gov/gene/?term=64580
Sowahc	protein_coding	chr10:59221922-59226434	+	268301	446.346	438.164	371.215	392.984	439.979	934.677	1024.76	956.96	913.424	775.19	1.14015	2.89956e-30	4.92165e-29	up	sosondowah ankyrin repeat domain family member C	http://www.ncbi.nlm.nih.gov/gene/?term=268301
Taf15	protein_coding	chr11:83473073-83506743	+	70439	1439.44	1272.3	1408.3	1334.96	1388.23	2077.5	2042.25	2125.5	2010.38	1982.17	0.581252	3.0279e-30	5.13603e-29	up	TATA-box binding protein associated factor 15	http://www.ncbi.nlm.nih.gov/gene/?term=70439
Tspyl5	protein_coding	chr15:33683875-33687883	-	239364	905.472	913.652	815.427	859.034	897.519	491.883	465.612	519.215	466.791	399.279	-0.90792	3.12121e-30	5.29075e-29	down	testis-specific protein, Y-encoded-like 5	http://www.ncbi.nlm.nih.gov/gene/?term=239364
Cdc20	protein_coding	chr4:118432901-118437343	-	107995	24.6449	22.7196	33.8278	37.521	20.4868	271.959	374.152	229.816	341.606	428.742	3.56624	3.1442e-30	5.32614e-29	up	cell division cycle 20	http://www.ncbi.nlm.nih.gov/gene/?term=107995
Il1b	protein_coding	chr2:129364569-129371164	-	16176	1.82555	4.86848	6.23143	11.8487	7.80451	635.227	1338.63	128.892	1696.36	957.049	7.19793	3.15536e-30	5.34147e-29	up	interleukin 1 beta	http://www.ncbi.nlm.nih.gov/gene/?term=16176
Stk4	protein_coding	chr2:164074113-164155524	+	58231	764.904	735.953	715.724	763.257	814.596	1323.47	1613.01	1309.59	1486.3	1313.66	0.89357	3.5449e-30	5.99686e-29	up	serine/threonine kinase 4	http://www.ncbi.nlm.nih.gov/gene/?term=58231
Rnh1	protein_coding	chr7:141160326-141172851	-	107702	1068.86	1171.68	1263.2	1138.47	1151.17	2420.14	2721.96	2164.41	3349.22	2630.36	1.19753	3.56138e-30	6.02071e-29	up	ribonuclease/angiogenin inhibitor 1	http://www.ncbi.nlm.nih.gov/gene/?term=107702
Cntn4	protein_coding	chr6:105677632-106700141	+	269784	800.503	933.938	785.16	842.249	973.613	363.267	369.995	452.337	311.901	288.537	-1.28178	3.66398e-30	6.19001e-29	down	contactin 4	http://www.ncbi.nlm.nih.gov/gene/?term=269784
Mcemp1	protein_coding	chr8:3665762-3668905	+	69189	1.82555	4.05707	2.67061	0.987396	6.82895	273.923	375.192	68.0938	542.114	298.697	6.57202	4.28006e-30	7.226e-29	up	mast cell expressed membrane protein 1	http://www.ncbi.nlm.nih.gov/gene/?term=69189
Dap	protein_coding	chr15:31224385-31274338	+	223453	261.053	239.367	234.124	280.42	191.21	721.625	691.142	473.008	747.926	673.592	1.45648	4.28569e-30	7.23066e-29	up	death-associated protein	http://www.ncbi.nlm.nih.gov/gene/?term=223453
Gtf3c3	protein_coding	chr1:54395877-54439026	-	98488	1090.76	1184.66	1155.49	1013.07	1154.09	647.99	657.884	742.951	690.638	650.225	-0.726104	4.48272e-30	7.55803e-29	down	general transcription factor IIIC, polypeptide 3	http://www.ncbi.nlm.nih.gov/gene/?term=98488
Abca5	protein_coding	chr11:110269369-110337723	-	217265	1926.87	1796.47	1574.77	1905.67	1851.62	822.751	883.415	921.698	847.649	720.327	-1.11032	4.75892e-30	8.01836e-29	down	ATP-binding cassette, sub-family A (ABC1), member 5	http://www.ncbi.nlm.nih.gov/gene/?term=217265
Fzd7	protein_coding	chr1:59482147-59486955	+	14369	191.683	215.025	210.978	241.912	219.502	534.101	580.975	417.074	744.743	535.419	1.38375	4.78831e-30	8.06251e-29	up	frizzled class receptor 7	http://www.ncbi.nlm.nih.gov/gene/?term=14369
Stx2	protein_coding	chr5:128984557-129008600	-	13852	474.642	387.856	437.09	453.215	417.541	861.041	977.992	762.407	946.312	895.075	1.03505	5.3918e-30	9.0726e-29	up	syntaxin 2	http://www.ncbi.nlm.nih.gov/gene/?term=13852
Serpinb9	protein_coding	chr13:32997061-33017955	+	20723	219.978	225.573	243.916	258.698	221.453	734.389	879.258	482.736	1128.78	833.1	1.79583	5.50078e-30	9.24982e-29	up	serine (or cysteine) peptidase inhibitor, clade B, member 9	http://www.ncbi.nlm.nih.gov/gene/?term=20723
Fmnl1	protein_coding	chr11:103171004-103198902	+	57778	874.437	774.9	920.471	781.03	690.699	1942.99	2284.41	1650.06	2353.05	1995.38	1.33926	5.5394e-30	9.30856e-29	up	formin-like 1	http://www.ncbi.nlm.nih.gov/gene/?term=57778
Zfp36l1	protein_coding	chr12:80107760-80113013	-	12192	698.272	589.898	570.621	462.101	488.757	1935.13	1811.52	1237.85	2084.64	1805.39	1.65911	5.58248e-30	9.3747e-29	up	zinc finger protein 36, C3H type-like 1	http://www.ncbi.nlm.nih.gov/gene/?term=12192
Zscan29	protein_coding	chr2:121158273-121171148	-	99334	212.676	206.099	210.088	202.416	223.404	397.63	487.437	508.271	474.217	394.199	1.09896	5.87124e-30	9.85307e-29	up	zinc finger SCAN domains 29	http://www.ncbi.nlm.nih.gov/gene/?term=99334
Nsf	protein_coding	chr11:103821782-103954056	-	18195	18498.3	19986.8	18212.7	17729.7	17873.3	10685.9	9747.71	11081	9619.07	8055.67	-0.9081	5.92985e-30	9.94482e-29	down	N-ethylmaleimide sensitive fusion protein	http://www.ncbi.nlm.nih.gov/gene/?term=18195
Dynlt3	protein_coding	chrX:9654270-9662983	-	67117	4196.93	4628.31	4483.07	4176.68	4345.16	2952.28	2433.03	2767.52	2557.8	2349.95	-0.741339	6.11424e-30	1.02472e-28	down	dynein light chain Tctex-type 3	http://www.ncbi.nlm.nih.gov/gene/?term=67117
Dnm2	protein_coding	chr9:21424908-21507759	+	13430	2019.97	1875.99	2001.18	2137.71	2085.76	3615	4430.59	3532.36	4467.4	3974.5	0.984452	6.31928e-30	1.05839e-28	up	dynamin 2	http://www.ncbi.nlm.nih.gov/gene/?term=13430
Zap70	protein_coding	chr1:36761798-36782821	+	22637	26.4704	22.7196	23.1453	40.4832	19.5113	224.833	150.7	110.652	197.325	140.205	2.64596	6.97277e-30	1.16706e-28	up	zeta-chain (TCR) associated protein kinase	http://www.ncbi.nlm.nih.gov/gene/?term=22637
Cdk5rap2	protein_coding	chr4:70216855-70410435	-	214444	1140.97	1041.04	1026.41	1059.48	1075.07	1858.55	2092.13	2132.79	1635.89	1737.32	0.823281	7.14041e-30	1.19433e-28	up	CDK5 regulatory subunit associated protein 2	http://www.ncbi.nlm.nih.gov/gene/?term=214444
Sez6l	protein_coding	chr5:112419151-112578535	-	56747	2185.18	2078.03	1861.42	1952.08	1824.3	1008.31	1124.54	1106.52	878.415	984.481	-0.957032	7.25502e-30	1.21269e-28	down	seizure related 6 homolog like	http://www.ncbi.nlm.nih.gov/gene/?term=56747
Zkscan17	protein_coding	chr11:59485520-59506640	-	268417	323.122	279.126	291.097	304.118	288.767	479.12	569.543	604.332	563.331	559.803	0.900495	7.27696e-30	1.21556e-28	up	zinc finger with KRAB and SCAN domains 17	http://www.ncbi.nlm.nih.gov/gene/?term=268417
Dclre1c	protein_coding	chr2:3424061-3474211	+	227525	202.636	191.494	172.7	223.151	216.575	424.139	444.825	395.187	482.704	392.167	1.09053	7.52829e-30	1.25671e-28	up	DNA cross-link repair 1C	http://www.ncbi.nlm.nih.gov/gene/?term=227525
Gm52116	lncRNA	chr14:50836395-50838141	+	115488320	8.21496	5.6799	3.56082	4.93698	4.87782	77.5624	85.2236	69.3097	94.419	57.9106	3.81534	7.8758e-30	1.31385e-28	up	predicted gene, 52116, transcript variant X2	http://www.ncbi.nlm.nih.gov/gene/?term=115488320
Casp2	protein_coding	chr6:42264902-42282508	+	12366	191.683	164.717	212.759	172.794	186.333	381.921	479.123	351.412	479.521	388.103	1.16544	9.65399e-30	1.60942e-28	up	caspase 2	http://www.ncbi.nlm.nih.gov/gene/?term=12366
Ccr1	protein_coding	chr9:123962126-123968692	-	12768	18.2555	18.6625	21.3649	14.8109	13.6579	564.537	1439.45	221.305	2011.44	1369.54	6.0124	9.73155e-30	1.62128e-28	up	chemokine (C-C motif) receptor 1	http://www.ncbi.nlm.nih.gov/gene/?term=12768
Pde1b	protein_coding	chr15:103503034-103530056	+	18574	3327.06	3436.34	3457.55	3686.94	3424.23	2459.42	2444.46	2469.61	2577.96	2544	-0.471797	1.01766e-29	1.69432e-28	down	phosphodiesterase 1B, Ca2+-calmodulin dependent	http://www.ncbi.nlm.nih.gov/gene/?term=18574
Vwa5a	protein_coding	chr9:38718268-38743337	+	67776	944.721	1046.72	1009.49	993.32	1162.87	2173.71	2501.62	1871.36	3071.27	2314.39	1.21056	1.02421e-29	1.70409e-28	up	von Willebrand factor A domain containing 5A	http://www.ncbi.nlm.nih.gov/gene/?term=67776
Ppic	protein_coding	chr18:53406341-53418007	-	19038	63.8942	38.1365	69.4359	63.1933	49.7538	243.487	263.985	156.859	256.735	261.106	2.06091	1.08257e-29	1.8e-28	up	peptidylprolyl isomerase C	http://www.ncbi.nlm.nih.gov/gene/?term=19038
P4hb	protein_coding	chr11:120560298-120573253	-	18453	3438.42	3360.88	3377.44	3360.11	3236.92	7009.09	8711.51	5766.08	8552.88	8109.52	1.18553	1.13353e-29	1.88349e-28	up	prolyl 4-hydroxylase, beta polypeptide	http://www.ncbi.nlm.nih.gov/gene/?term=18453
Brsk2	protein_coding	chr7:141949751-142004244	+	75770	3347.14	3179.12	2987.53	3184.35	2848.65	1920.41	1768.91	2003.9	1679.39	1797.26	-0.762069	1.14511e-29	1.90148e-28	down	BR serine/threonine kinase 2	http://www.ncbi.nlm.nih.gov/gene/?term=75770
Rwdd2a	protein_coding	chr9:86571988-86574899	+	69519	638.029	815.471	804.745	742.522	814.596	438.866	363.759	369.652	388.285	383.023	-0.97218	1.24249e-29	2.06183e-28	down	RWD domain containing 2A	http://www.ncbi.nlm.nih.gov/gene/?term=69519
Stxbp1	protein_coding	chr2:32787607-32847237	-	20910	20502.7	20749.5	19102.9	18785.2	18108.4	11715.9	10564.6	11864.1	10618.4	9273.83	-0.847826	1.27448e-29	2.11352e-28	down	syntaxin binding protein 1	http://www.ncbi.nlm.nih.gov/gene/?term=20910
Fpr2	protein_coding	chr17:17887824-17893952	+	14289	4.56387	5.6799	5.34123	3.94958	4.87782	201.27	410.528	65.6618	602.584	338.32	6.04663	1.40939e-29	2.33572e-28	up	formyl peptide receptor 2	http://www.ncbi.nlm.nih.gov/gene/?term=14289
Slc39a1	protein_coding	chr3:90248190-90253613	+	30791	969.366	874.704	864.388	893.593	851.667	1819.28	3273.83	2051.32	3368.32	3128.19	1.61496	1.47499e-29	2.44283e-28	up	solute carrier family 39 (zinc transporter), member 1	http://www.ncbi.nlm.nih.gov/gene/?term=30791
Gnl3l	protein_coding	chrX:150983133-151017322	-	237107	5312.34	5385.36	4718.97	5143.34	5549.01	3021.99	3076.36	3401.04	3007.62	2632.39	-0.786619	1.6903e-29	2.79626e-28	down	guanine nucleotide binding protein-like 3 (nucleolar)-like	http://www.ncbi.nlm.nih.gov/gene/?term=237107
Mapk8ip3	protein_coding	chr17:24897506-24936977	-	30957	12247.6	12158.2	11699.1	11652.3	11230.7	7744.46	8032.84	8452.14	7367.86	7408.5	-0.596943	1.69061e-29	2.79626e-28	down	mitogen-activated protein kinase 8 interacting protein 3	http://www.ncbi.nlm.nih.gov/gene/?term=30957
Cdca8	protein_coding	chr4:124918465-124936917	-	52276	20.9938	20.2854	28.4865	33.5715	25.3647	283.741	376.231	194.554	311.901	366.767	3.57838	1.74482e-29	2.88404e-28	up	cell division cycle associated 8	http://www.ncbi.nlm.nih.gov/gene/?term=52276
Slc4a10	protein_coding	chr2:62046472-62326743	+	94229	1998.97	2076.41	1899.7	1938.26	2257.45	979.839	1073.61	1150.3	1092.71	919.458	-0.964163	1.78822e-29	2.95385e-28	down	solute carrier family 4, sodium bicarbonate cotransporter-like, member 10	http://www.ncbi.nlm.nih.gov/gene/?term=94229
Gabra3	protein_coding	chrX:72432676-72656919	-	14396	2323.92	2726.35	2673.28	2679.79	2802.79	1101.58	1248.21	1313.24	1270.94	1360.39	-1.06933	1.79931e-29	2.97021e-28	down	gamma-aminobutyric acid (GABA) A receptor, subunit alpha 3	http://www.ncbi.nlm.nih.gov/gene/?term=14396
Glipr2	protein_coding	chr4:43957702-43979118	+	384009	131.439	191.494	191.394	185.63	173.65	948.422	1529.87	673.642	2017.81	1579.84	2.94976	1.88136e-29	3.10363e-28	up	GLI pathogenesis-related 2	http://www.ncbi.nlm.nih.gov/gene/?term=384009
Arhgap44	protein_coding	chr11:65002039-65162972	-	216831	4449.77	4384.88	3971.2	3938.72	4027.13	2497.71	2567.1	2723.75	2403.97	2237.18	-0.741365	2.11983e-29	3.49474e-28	down	Rho GTPase activating protein 44	http://www.ncbi.nlm.nih.gov/gene/?term=216831
Ccl22	protein_coding	chr8:94745684-94751388	+	20299	8.21496	13.794	5.34123	9.87396	9.75564	387.812	509.263	107.004	504.982	345.432	5.30001	2.12415e-29	3.49958e-28	up	chemokine (C-C motif) ligand 22	http://www.ncbi.nlm.nih.gov/gene/?term=20299
Ppm1a	protein_coding	chr12:72761211-72799819	+	19042	5557.88	5531.41	5251.32	5174.94	5423.16	3462.82	3509.76	3914.17	3321.64	3090.6	-0.639577	2.28254e-29	3.75808e-28	down	protein phosphatase 1A, magnesium dependent, alpha isoform	http://www.ncbi.nlm.nih.gov/gene/?term=19042
Psip1	protein_coding	chr4:83455680-83486463	-	101739	3243.09	3425.79	3483.37	3267.29	3336.43	2311.16	2181.52	2489.07	2245.9	2274.77	-0.543499	2.29334e-29	3.7734e-28	down	PC4 and SFRS1 interacting protein 1	http://www.ncbi.nlm.nih.gov/gene/?term=101739
Riox2	protein_coding	chr16:59471753-59492532	+	67014	202.636	200.419	190.504	208.341	217.551	428.066	477.044	401.267	428.599	399.279	1.06762	2.34051e-29	3.84599e-28	up	ribosomal oxygenase 2	http://www.ncbi.nlm.nih.gov/gene/?term=67014
Tram1	protein_coding	chr1:13564693-13589910	-	72265	683.668	714.044	645.398	703.026	657.53	1554.19	1834.39	1161.24	1780.17	1569.68	1.21517	2.33951e-29	3.84599e-28	up	translocating chain-associating membrane protein 1	http://www.ncbi.nlm.nih.gov/gene/?term=72265
Incenp	protein_coding	chr19:9872295-9899489	-	16319	188.031	194.739	209.198	228.088	190.235	600.863	849.118	587.309	881.598	784.333	1.87465	2.42047e-29	3.9748e-28	up	inner centromere protein	http://www.ncbi.nlm.nih.gov/gene/?term=16319
Dok2	protein_coding	chr14:70765889-70778494	+	13449	18.2555	14.6055	16.9139	17.7731	9.75564	207.16	339.855	98.4927	452.999	356.608	4.23433	2.51015e-29	4.11939e-28	up	docking protein 2	http://www.ncbi.nlm.nih.gov/gene/?term=13449
Mfsd1	protein_coding	chr3:67582768-67604231	+	66868	878.088	835.756	777.148	812.627	860.447	1999.93	2397.69	1590.48	2651.16	2001.47	1.35383	2.5258e-29	4.14238e-28	up	major facilitator superfamily domain containing 1	http://www.ncbi.nlm.nih.gov/gene/?term=66868
Aup1	protein_coding	chr6:83054495-83057682	+	11993	1067.03	1002.1	1207.12	1047.63	1039.95	2013.68	1904.02	1698.7	2058.12	1785.07	0.818976	2.76577e-29	4.53299e-28	up	ancient ubiquitous protein 1	http://www.ncbi.nlm.nih.gov/gene/?term=11993
Fancd2	protein_coding	chr6:113531640-113597020	+	211651	26.4704	14.6055	13.3531	18.7605	17.5601	85.4169	114.324	91.197	125.185	140.205	2.62232	2.81221e-29	4.60611e-28	up	Fanconi anemia, complementation group D2	http://www.ncbi.nlm.nih.gov/gene/?term=211651
Il2ra	protein_coding	chr2:11642792-11693194	+	16184	20.9938	25.1538	23.1453	27.6471	14.6335	239.56	216.177	80.2534	222.786	186.94	3.08359	2.85721e-29	4.67678e-28	up	interleukin 2 receptor, alpha chain	http://www.ncbi.nlm.nih.gov/gene/?term=16184
Gch1	protein_coding	chr14:47153895-47189413	-	14528	52.9409	55.1762	70.3261	49.3698	44.8759	217.96	248.396	165.371	437.086	282.441	2.30767	3.04959e-29	4.98844e-28	up	GTP cyclohydrolase 1	http://www.ncbi.nlm.nih.gov/gene/?term=14528
Fam120a	protein_coding	chr13:48879216-48968060	-	218236	2100.29	1988.78	1676.25	1942.21	1977.47	3420.6	4333.93	3579.79	3683.4	3540.68	0.938288	3.15437e-29	5.15649e-28	up	family with sequence similarity 120, member A	http://www.ncbi.nlm.nih.gov/gene/?term=218236
Adgrg5	protein_coding	chr8:94921811-94943293	+	382045	0	2.43424	0	0.987396	0.975564	191.452	160.054	138.619	166.559	152.396	7.47614	3.35361e-29	5.47865e-28	up	adhesion G protein-coupled receptor G5	http://www.ncbi.nlm.nih.gov/gene/?term=382045
Rab13	protein_coding	chr3:90213715-90226387	+	68328	161.561	152.546	186.053	147.122	167.797	345.595	347.13	414.642	417.99	307.841	1.16693	3.39687e-29	5.54573e-28	up	RAB13, member RAS oncogene family	http://www.ncbi.nlm.nih.gov/gene/?term=68328
Ptprj	protein_coding	chr2:90429756-90580694	-	19271	1026.87	924.201	754.003	939.013	941.419	1869.35	2649.21	1956.48	2279.85	1743.41	1.19515	3.41117e-29	5.56548e-28	up	protein tyrosine phosphatase, receptor type, J	http://www.ncbi.nlm.nih.gov/gene/?term=19271
Cd300lb	protein_coding	chr11:114922779-114934371	-	217304	0.912774	1.62283	3.56082	2.96219	0	97.1985	99.7739	53.5022	123.063	97.5337	5.69656	3.42742e-29	5.58839e-28	up	CD300 molecule like family member B	http://www.ncbi.nlm.nih.gov/gene/?term=217304
Ube2ql1	protein_coding	chr13:69702832-69739897	-	76980	3552.52	3846.91	3491.38	3429.23	3323.75	2247.35	1727.34	2073.21	1756.83	1662.14	-0.898498	3.72039e-29	6.06215e-28	down	ubiquitin-conjugating enzyme E2Q family-like 1	http://www.ncbi.nlm.nih.gov/gene/?term=76980
Plod1	protein_coding	chr4:147909753-147936776	-	18822	1666.73	1339.64	1453.7	1434.69	1342.38	2752.98	2921.51	2581.48	2792.26	2547.05	0.909775	3.73517e-29	6.0823e-28	up	procollagen-lysine, 2-oxoglutarate 5-dioxygenase 1	http://www.ncbi.nlm.nih.gov/gene/?term=18822
Guca1a	protein_coding	chr17:47394557-47413514	-	14913	3.6511	4.86848	2.67061	4.93698	4.87782	76.5806	67.5553	40.1267	109.271	65.0225	4.1011	3.7563e-29	6.11276e-28	up	guanylate cyclase activator 1a (retina)	http://www.ncbi.nlm.nih.gov/gene/?term=14913
Fgf12	protein_coding	chr16:28157783-28753243	-	14167	3173.71	3670.03	3364.97	3304.81	3646.66	1773.14	1481.02	1946.75	1552.08	1354.3	-1.08233	3.91969e-29	6.37455e-28	down	fibroblast growth factor 12	http://www.ncbi.nlm.nih.gov/gene/?term=14167
Plcb4	protein_coding	chr2:135658603-136014602	+	18798	1956.99	2027.72	1965.57	2008.36	2328.67	997.512	1089.2	1274.33	977.077	950.953	-0.960823	4.11395e-29	6.68616e-28	down	phospholipase C, beta 4	http://www.ncbi.nlm.nih.gov/gene/?term=18798
Pan3	protein_coding	chr5:147426208-147548501	+	72587	692.795	605.315	554.597	624.034	602.898	1148.71	1220.15	1123.55	1193.5	1112.49	0.913209	4.21153e-29	6.84034e-28	up	PAN3 poly(A) specific ribonuclease subunit	http://www.ncbi.nlm.nih.gov/gene/?term=72587
Apol6	protein_coding	chr15:77045050-77057108	+	71939	14.6044	12.1712	14.2433	13.8235	21.4624	103.089	134.071	64.4459	173.986	111.757	2.95408	4.24687e-29	6.89331e-28	up	apolipoprotein L 6	http://www.ncbi.nlm.nih.gov/gene/?term=71939
Apaf1	protein_coding	chr10:90989311-91082743	-	11783	164.299	161.471	179.821	179.706	161.944	499.738	705.693	414.642	834.919	529.323	1.81735	4.33306e-29	7.02869e-28	up	apoptotic peptidase activating factor 1	http://www.ncbi.nlm.nih.gov/gene/?term=11783
Tnfrsf9	protein_coding	chr4:150920155-150946104	+	21942	10.0405	8.11414	1.78041	1.97479	2.92669	215.015	310.754	70.5257	350.093	239.77	5.56033	4.34837e-29	7.04899e-28	up	tumor necrosis factor receptor superfamily, member 9	http://www.ncbi.nlm.nih.gov/gene/?term=21942
Flt3l	protein_coding	chr7:45131183-45136490	-	14256	70.2836	59.2332	69.4359	86.8908	57.5583	199.306	191.233	148.347	224.908	209.291	1.50987	4.39335e-29	7.11734e-28	up	FMS-like tyrosine kinase 3 ligand	http://www.ncbi.nlm.nih.gov/gene/?term=14256
Zwint	protein_coding	chr10:72654846-72674964	+	52696	22896	28354.9	28815	25920.1	29849.3	14663.2	11925.1	14013.9	13576.2	11790.4	-1.04202	4.41534e-29	7.14838e-28	down	ZW10 interactor	http://www.ncbi.nlm.nih.gov/gene/?term=52696
Asic1	protein_coding	chr15:99670197-99701130	+	11419	2061.04	2083.71	2044.8	2017.25	1842.84	1181.11	1139.09	1371.6	1032.24	1229.33	-0.756597	4.43702e-29	7.17867e-28	down	acid-sensing (proton-gated) ion channel 1	http://www.ncbi.nlm.nih.gov/gene/?term=11419
Kcnip4	protein_coding	chr5:48389503-49525122	-	80334	744.823	929.069	825.219	849.16	943.37	432.975	334.658	454.769	384.041	365.751	-1.12303	4.43974e-29	7.17867e-28	down	Kv channel interacting protein 4	http://www.ncbi.nlm.nih.gov/gene/?term=80334
Cd34	protein_coding	chr1:194938821-194961292	+	12490	713.789	595.578	651.63	641.807	453.637	1944.95	2592.04	1803.27	2830.45	3067.23	2.00142	4.72733e-29	7.63878e-28	up	CD34 antigen	http://www.ncbi.nlm.nih.gov/gene/?term=12490
Mlxip	protein_coding	chr5:123394521-123457932	+	208104	579.611	486.848	472.698	455.189	447.784	993.585	1234.7	961.824	1142.58	905.234	1.10056	4.82249e-29	7.78757e-28	up	MLX interacting protein	http://www.ncbi.nlm.nih.gov/gene/?term=208104
Gm38525	protein_coding	chr7:104354559-104369881	-	102640171	3.6511	1.62283	0	0.987396	1.95113	82.4715	152.779	77.8214	202.63	69.0864	6.15652	4.8645e-29	7.85039e-28	up	predicted gene, 38525, transcript variant X1	http://www.ncbi.nlm.nih.gov/gene/?term=102640171
Shc2	protein_coding	chr10:79617934-79637918	-	216148	798.677	840.625	914.24	847.186	811.669	537.046	515.499	452.337	463.608	504.94	-0.766343	4.93136e-29	7.9532e-28	down	SHC (Src homology 2 domain containing) transforming protein 2	http://www.ncbi.nlm.nih.gov/gene/?term=216148
Ptgfrn	protein_coding	chr3:101040230-101110745	-	19221	714.702	659.68	705.042	724.748	688.748	1558.12	2291.68	1442.13	2301.07	2127.45	1.47697	5.01008e-29	8.075e-28	up	prostaglandin F2 receptor negative regulator	http://www.ncbi.nlm.nih.gov/gene/?term=19221
Enpp5	protein_coding	chr17:44078802-44086567	+	83965	6098.24	6881.6	6563.48	6677.76	7211.37	3355.8	3100.27	4018.75	3281.33	3165.78	-0.982656	5.67454e-29	9.1401e-28	down	ectonucleotide pyrophosphatase/phosphodiesterase 5	http://www.ncbi.nlm.nih.gov/gene/?term=83965
Spc25	protein_coding	chr2:69193895-69206213	-	66442	20.9938	30.8337	16.0237	16.7857	14.6335	131.562	207.862	89.981	151.707	191.003	2.95003	5.90792e-29	9.50995e-28	up	SPC25, NDC80 kinetochore complex component, homolog (S. cerevisiae)	http://www.ncbi.nlm.nih.gov/gene/?term=66442
Lrrtm4	protein_coding	chr6:80018858-80810162	+	243499	462.776	491.717	452.224	451.24	469.246	230.724	166.29	238.328	200.508	200.147	-1.16972	5.95216e-29	9.57505e-28	down	leucine rich repeat transmembrane neuronal 4	http://www.ncbi.nlm.nih.gov/gene/?term=243499
AW551984	protein_coding	chr9:39587396-39604774	-	244810	564.094	620.732	582.194	568.74	638.994	251.342	201.626	294.262	241.882	192.019	-1.33552	6.02953e-29	9.69334e-28	down	expressed sequence AW551984	http://www.ncbi.nlm.nih.gov/gene/?term=244810
Entpd3	protein_coding	chr9:120539818-120568327	+	215446	1309.83	1256.88	1311.27	1278.68	1364.81	719.662	597.604	706.473	534.687	526.275	-1.0806	6.04337e-29	9.70939e-28	down	ectonucleoside triphosphate diphosphohydrolase 3	http://www.ncbi.nlm.nih.gov/gene/?term=215446
Pak2	protein_coding	chr16:32016290-32079342	-	224105	1321.7	1288.53	1114.54	1226.35	1191.16	2039.2	2404.97	1918.78	2223.62	2119.33	0.801698	6.08508e-29	9.7702e-28	up	p21 (RAC1) activated kinase 2	http://www.ncbi.nlm.nih.gov/gene/?term=224105
Cd8a	protein_coding	chr6:71373427-71379171	+	12525	0	2.43424	2.67061	2.96219	0.975564	184.579	104.97	159.291	141.098	62.9905	6.16519	6.24396e-29	1.00189e-27	up	CD8 antigen, alpha chain	http://www.ncbi.nlm.nih.gov/gene/?term=12525
Kpna1	protein_coding	chr16:35983288-36037136	+	16646	2652.52	2783.15	2636.79	2755.82	3006.69	1662.19	1792.81	1808.13	1673.02	1512.79	-0.711875	6.40263e-29	1.0267e-27	down	karyopherin (importin) alpha 1	http://www.ncbi.nlm.nih.gov/gene/?term=16646
Mcmbp	protein_coding	chr7:128696441-128740429	-	210711	485.596	456.015	460.236	416.681	430.224	856.132	1044.51	820.773	1071.5	956.033	1.07836	6.99573e-29	1.12109e-27	up	minichromosome maintenance complex binding protein	http://www.ncbi.nlm.nih.gov/gene/?term=210711
Rgs8	protein_coding	chr1:153652959-153697669	+	67792	662.674	721.347	699.701	681.303	661.432	354.431	401.174	412.21	349.032	397.247	-0.842093	7.20207e-29	1.15343e-27	down	regulator of G-protein signaling 8	http://www.ncbi.nlm.nih.gov/gene/?term=67792
Stt3a	protein_coding	chr9:36729344-36767622	-	16430	1132.75	1018.32	998.809	1025.9	1076.05	1882.12	2292.72	1701.13	2285.15	1995.38	0.951982	7.42651e-29	1.18862e-27	up	STT3, subunit of the oligosaccharyltransferase complex, homolog A (S. cerevisiae)	http://www.ncbi.nlm.nih.gov/gene/?term=16430
Rps18	protein_coding	chr17:33951998-33955665	-	20084	2668.95	3377.11	3859.93	3331.47	3712.02	8203.95	7226.34	6344.88	9300.8	8021.13	1.20592	7.48024e-29	1.19646e-27	up	ribosomal protein S18	http://www.ncbi.nlm.nih.gov/gene/?term=20084
Tpt1	protein_coding	chr14:75845256-75848303	+	22070	10425.7	12160.7	13236.4	12349.4	12678.4	25605.4	22527.1	21151.6	26095.7	22753.8	0.957109	7.49461e-29	1.198e-27	up	tumor protein, translationally-controlled 1	http://www.ncbi.nlm.nih.gov/gene/?term=22070
Akr1b8	protein_coding	chr6:34354146-34368461	+	14187	37.4237	32.4566	51.6318	26.6597	32.1936	153.161	215.138	111.868	182.473	201.163	2.25885	7.58633e-29	1.21189e-27	up	aldo-keto reductase family 1, member B8	http://www.ncbi.nlm.nih.gov/gene/?term=14187
Dpep2	protein_coding	chr8:105984945-106006026	-	319446	1.82555	1.62283	0	0	0	249.378	272.3	149.563	411.624	291.585	8.56488	7.75124e-29	1.23745e-27	up	dipeptidase 2	http://www.ncbi.nlm.nih.gov/gene/?term=319446
Pafah1b1	protein_coding	chr11:74673949-74724384	-	18472	13524.6	13520.6	12559	12653.5	13342.8	8170.57	8462.08	8953.11	8196.42	7062.05	-0.683748	7.91039e-29	1.26206e-27	down	platelet-activating factor acetylhydrolase, isoform 1b, subunit 1	http://www.ncbi.nlm.nih.gov/gene/?term=18472
[truncated: 23,659 more rows]

## Sheet: Table S2
Table S2. Differential expressed genes from the comparison between Th17-transferred and control groups
[truncated: 25,242 more rows]

## Sheet: Table S3
Table S3. Differential expressed genes from the comparison between primary astrocytes treated with AQP4-ab and PBS control
[truncated: 21,899 more rows]

## Sheet: Table S4
Table S4. Enriched biological pathways from the comparison between Tfh-transferred and PBS control groups
[truncated: 6,060 more rows]

[truncated: 14 more sheets: Table S5, Table S6, Table S7, Table S8, Table S9, Table S10, Table S11, Table S12, Table S13, Table S14, Table S15, Table S16, Table S17, Table S18]
